# Supplementary material for: Long-term variations in solar radiation, diffuse radiation, and diffuse radiation fraction caused by aerosols in China during 1961–2016
Source: PLoS One. 2021 May 3;16(5):e0250376. doi: 10.1371/journal.pone.0250376 (PMC8092767; doi:10.1371/journal.pone.0250376)
Supplement: S1 Data — (XLSX) [file pone.0250376.s001.xlsx]

## Sheet: Sheet1
Month	AOD_440nm	440-675_Angstrom_Exponent	0.8	AOD_550nm
2013-SEP	0.170344	1.06346	0.788751	0.215967
2013-OCT	0.289204	1.20572	0.764107	0.378486
2013-DEC	0.058122	1.06	0.78936	0.0736318
2012-AUG	1.30358	1.13404	0.776426	1.67895
2012-SEP	0.558707	1.10602	0.781296	0.715103
2012-OCT	0.56014	1.13805	0.775732	0.722079
2012-NOV	0.78502	1.32667	0.743759	1.05548
2013-JAN	0.781502	1.15957	0.772016	1.01229
2013-FEB	0.173744	1.09061	0.783988	0.221616
2013-MAR	1.25388	1.11837	0.779146	1.6093
2013-APR	0.598136	1.03459	0.793849	0.753463
2013-MAY	0.91453	0.975588	0.80437	1.13695
2013-JUN	0.964042	1.30723	0.746992	1.29056
2014-MAY	0.720897	0.852076	0.826847	0.871862
2014-JUN	1.05075	1.17874	0.768721	1.36689
2014-JUL	1.41478	1.01785	0.79682	1.77553
2014-AUG	0.964192	1.03703	0.793417	1.21524
2014-SEP	0.905067	0.982099	0.803202	1.12682
2014-OCT	1.25398	1.13508	0.776247	1.61544
2014-NOV	0.585828	1.15063	0.773558	0.757316
2014-DEC	0.306236	1.15875	0.772157	0.396598
2015-JAN	0.458425	1.31293	0.746043	0.614475
2015-FEB	0.796106	1.19794	0.765433	1.04007
2015-MAR	0.753172	1.09255	0.783648	0.96111
2015-APR	0.844112	1.14047	0.775312	1.08874
2015-MAY	0.864758	1.10941	0.780705	1.10766
2015-JUN	0.885439	1.18764	0.767195	1.15413
2015-JUL	1.5794	1.01759	0.796867	1.98202
2015-AUG	0.762979	1.15788	0.772306	0.987923
2015-SEP	0.591596	1.33936	0.741657	0.797668
2015-OCT	0.652764	1.0638	0.788691	0.827655
2015-NOV	0.8515	1.30706	0.747021	1.13986
2015-DEC	0.89283	1.19941	0.765183	1.16682
2016-JAN	0.484301	1.14722	0.774147	0.625593
2016-FEB	0.232778	1.13873	0.775614	0.300121
2016-MAR	0.726338	0.983599	0.802933	0.904606
2016-APR	0.624066	0.884528	0.820881	0.760239
2016-MAY	0.433624	1.12049	0.778778	0.556801
2016-JUN	0.920382	1.26946	0.753316	1.22177
2016-JUL	1.61438	1.08127	0.785622	2.05491
2016-AUG	0.84364	1.19971	0.765132	1.10261
2016-SEP	0.975176	1.34591	0.740572	1.31679
2016-OCT	0.87519	1.04111	0.792695	1.10407
2016-NOV	0.586798	1.06179	0.789046	0.743681
2016-DEC	0.601998	1.05545	0.790163	0.761866
2017-JAN	0.655307	1.24276	0.757817	0.86473
2017-FEB	0.765598	1.38207	0.734622	1.04217
2017-MAR	0.816762	1.33926	0.741673	1.10124
2017-APR	0.447037	1.05185	0.790797	0.565299
2017-MAY	0.451805	1.0492	0.791265	0.570991
2017-JUN	0.935878	1.29935	0.748308	1.25066
2017-JUL	1.36175	1.16737	0.770673	1.76696
2017-AUG	0.810068	1.15797	0.772291	1.04892
2017-SEP	0.757189	1.05085	0.790974	0.957287
2017-OCT	0.582252	1.12514	0.777969	0.748426
2017-NOV	0.424532	1.07776	0.786239	0.539953
2017-DEC	0.321055	1.01438	0.797437	0.402609
2018-JAN	0.402459	0.895332	0.818905	0.49146
2018-FEB	0.404659	1.05091	0.790963	0.511603
2018-MAR	0.953676	1.07377	0.786939	1.21188
2018-APR	0.862869	0.967208	0.805875	1.07072
2018-MAY	0.727315	0.825015	0.831855	0.874329
2018-JUN	0.749316	1.1887	0.767013	0.976927
2012-APR	0.523186	0.391743	0.916297	0.570979
2008-FEB	0.37948	0.492476	0.89593	0.42356
2008-MAR	0.525403	0.616279	0.871518	0.60286
2008-APR	0.597773	0.533665	0.887733	0.67337
2008-MAY	1.22584	0.117551	0.97411	1.25842
2008-OCT	1.13323	1.18742	0.767233	1.47704
2008-NOV	0.595707	1.33341	0.742641	0.802146
2019-APR	0.461522	0.317468	0.93161	0.495403
2009-OCT	0.793391	1.14091	0.775236	1.02342
2009-NOV	1.14219	1.10931	0.780722	1.46299
2009-DEC	1.25591	1.00698	0.798754	1.57234
2005-APR	0.613918	0.84593	0.827982	0.741463
2005-MAY	0.640381	1.06886	0.787801	0.812871
2005-JUN	1.9378	0.984101	0.802843	2.41367
2005-JUL	0.711118	1.06609	0.788289	0.902104
2011-OCT	0.042253	1.036	0.793599	0.0532423
2010-MAY	0.228764	0.48404	0.897618	0.254857
2010-JUN	0.248898	0.598416	0.874999	0.284455
2011-JUN	0.119917	0.774332	0.841317	0.142535
2011-JUL	0.167573	1.02599	0.795373	0.210685
2011-AUG	0.159983	0.700219	0.855346	0.187039
2011-SEP	0.132605	0.792067	0.837994	0.158241
2011-OCT	0.175308	0.582895	0.878035	0.19966
2006-AUG	0.062382	1.32491	0.744052	0.0838409
2006-SEP	0.086356	0.866846	0.824127	0.104785
2006-OCT	0.030634	0.936263	0.811459	0.0377517
2006-NOV	0.02911	0.876122	0.822423	0.0353954
2007-FEB	0.037364	0.465888	0.901261	0.0414574
2007-MAR	0.028198	0.231723	0.949607	0.0296944
2007-APR	0.068265	0.197809	0.95682	0.0713457
2007-MAY	0.088296	0.270294	0.941469	0.0937854
2007-JUN	0.067245	0.302848	0.934654	0.0719464
2007-JUL	0.083702	0.272142	0.94108	0.0889425
2007-AUG	0.08531	0.364126	0.921961	0.092531
2007-SEP	0.039028	1.14851	0.773924	0.0504287
2007-NOV	0.017352	1.68817	0.686118	0.0252901
2007-DEC	0.018154	1.31207	0.746186	0.0243291
2008-JAN	0.034183	0.820583	0.832678	0.0410519
2008-FEB	0.05287	0.430057	0.908496	0.0581951
2008-MAR	0.177473	0.559234	0.882683	0.201061
2008-APR	0.109556	0.276018	0.940267	0.116516
2008-MAY	0.076101	0.363467	0.922097	0.0825304
2008-JUN	0.070738	0.222571	0.951548	0.0743399
2008-AUG	0.065224	0.208718	0.954494	0.0683336
2008-SEP	0.061286	0.189259	0.958647	0.0639297
2009-JAN	0.033567	1.29259	0.749437	0.0447896
2009-FEB	0.03007	1.48917	0.717273	0.0419227
2009-MAR	0.146073	1.04556	0.791909	0.184457
2009-APR	0.088997	0.994621	0.800961	0.111113
2009-MAY	0.082965	0.999263	0.800132	0.103689
2009-JUN	0.06131	1.18234	0.768103	0.07982
2009-JUL	0.036051	1.7084	0.683029	0.0527811
2009-AUG	0.055764	0.897503	0.818508	0.0681288
2009-SEP	0.038163	1.00262	0.799533	0.0477316
2009-OCT	0.025603	0.881435	0.821448	0.0311681
2009-NOV	0.029034	0.849232	0.827372	0.0350918
2009-DEC	0.028024	0.726508	0.850343	0.0329561
2010-JAN	0.023893	0.615405	0.871688	0.02741
2010-MAR	0.074372	0.510974	0.89224	0.0833543
2010-APR	0.100337	0.777821	0.840662	0.119355
2010-MAY	0.069774	0.42826	0.908861	0.0767708
2010-JUN	0.049043	0.517546	0.890932	0.0550468
2010-JUL	0.042047	0.621617	0.870481	0.0483032
2010-SEP	0.04631	0.500302	0.894367	0.0517796
2010-OCT	0.028424	0.82122	0.83256	0.0341405
2010-NOV	0.018655	0.906669	0.816836	0.0228381
2010-DEC	0.022877	0.981603	0.803291	0.0284791
2011-JAN	0.023334	1.11386	0.779931	0.029918
2011-MAY	0.070666	0.856821	0.825972	0.0855549
2011-JUN	0.051583	0.946899	0.809536	0.0637192
2012-FEB	0.031313	1.60662	0.698718	0.0448149
2012-AUG	0.064345	1.26782	0.753591	0.0853845
2012-SEP	0.040921	1.31369	0.745916	0.05486
2012-OCT	0.032739	1.43235	0.726425	0.0450687
2012-NOV	0.033451	1.26031	0.754854	0.0443145
2012-DEC	0.022128	1.46632	0.72094	0.0306932
2013-JAN	0.028332	1.36873	0.736811	0.0384522
2013-FEB	0.03125	1.57601	0.703508	0.0444202
2013-MAR	0.049633	1.27282	0.752751	0.0659355
2013-APR	0.076417	1.24693	0.757111	0.100932
2013-MAY	0.066797	1.31234	0.746141	0.0895233
2013-JUN	0.047151	1.36871	0.736814	0.063993
2013-JUL	0.052265	0.929947	0.812604	0.0643179
2013-AUG	0.057455	0.899216	0.818195	0.0702216
2013-SEP	0.041695	1.2759	0.752233	0.0554283
2014-MAY	0.084995	1.09663	0.782935	0.108559
2015-JAN	0.029119	0.610938	0.872557	0.033372
2015-FEB	0.049611	0.720865	0.851414	0.0582689
2015-MAR	0.038987	0.773217	0.841526	0.0463289
2015-APR	0.080651	0.546422	0.88521	0.0911095
2015-MAY	0.08624	0.728048	0.850051	0.101453
2015-JUN	0.051521	0.994002	0.801071	0.0643151
2015-DEC	0.036581	0.928329	0.812897	0.0450008
2016-JAN	0.020352	1.53068	0.71066	0.0286382
2016-APR	0.207773	1.02945	0.79476	0.261429
2016-MAY	0.109002	0.545941	0.885305	0.123124
2016-JUN	0.071623	0.296736	0.93593	0.076526
2016-JUL	0.087443	0.22763	0.950474	0.0919993
2017-AUG	0.049431	2.4117	0.583824	0.0846677
2017-NOV	0.041954	2.86467	0.527697	0.0795039
2018-FEB	0.094998	0.940531	0.810687	0.117182
2018-APR	0.12504	0.716021	0.852335	0.146703
2006-AUG	1.39161	1.20821	0.763681	1.82224
2006-SEP	0.52355	1.18605	0.767468	0.682179
2008-JUL	2.18152	1.10176	0.78204	2.78952
2008-AUG	1.545	1.15524	0.772763	1.99932
2009-OCT	0.033088	0.531122	0.888237	0.0372513
2009-NOV	0.030477	0.575804	0.879425	0.0346556
2009-DEC	0.027073	0.659127	0.863225	0.0313626
2010-JAN	0.0379	0.617899	0.871203	0.0435031
2010-FEB	0.056138	0.537547	0.886965	0.0632923
2010-MAR	0.097222	0.743579	0.84711	0.114769
2010-APR	0.144201	0.932304	0.812176	0.177549
2010-MAY	0.093296	0.693368	0.856654	0.108907
2010-JUN	0.101516	0.400306	0.914548	0.111001
2010-OCT	0.02826	0.669374	0.861253	0.0328126
2010-NOV	0.032639	0.656291	0.863771	0.0377866
2011-JAN	0.039637	1.27533	0.752329	0.0526857
2011-FEB	0.034296	1.48852	0.717377	0.0478075
2011-MAR	0.058564	1.3111	0.746347	0.0784675
2011-APR	0.085747	1.27371	0.752601	0.113934
2011-MAY	0.063371	1.19859	0.765322	0.082803
2011-JUN	0.065062	1.44368	0.724592	0.0897913
2011-JUL	0.08915	1.37078	0.736474	0.12105
2011-AUG	0.068981	0.965173	0.806241	0.0855587
2011-SEP	0.047444	1.02182	0.796114	0.0595945
2011-OCT	0.050913	0.89933	0.818174	0.0622276
2011-NOV	0.03183	1.45216	0.723221	0.0440114
2011-DEC	0.031084	0.990551	0.801689	0.0387732
2012-JAN	0.048607	0.914837	0.815348	0.059615
2012-FEB	0.057406	0.757973	0.844393	0.0679849
2012-MAR	0.077633	0.712417	0.853021	0.0910095
2012-APR	0.07951	1.21362	0.76276	0.10424
2012-MAY	0.109836	1.06478	0.788519	0.139294
2012-JUN	0.093774	0.800325	0.836451	0.112109
2012-AUG	0.04065	0.600813	0.874531	0.0464821
2012-SEP	0.041277	0.688454	0.857594	0.0481311
2012-OCT	0.037746	0.831763	0.830604	0.0454441
2012-NOV	0.024933	0.894335	0.819087	0.03044
2012-DEC	0.018383	1.87349	0.658324	0.0279239
2013-APR	0.051482	1.13222	0.776742	0.0662794
2013-MAY	0.062193	1.04006	0.79288	0.0784393
2013-JUN	0.034759	0.731714	0.849356	0.040924
2013-JUL	0.02451	0.617394	0.871301	0.0281303
2013-AUG	0.029756	1.18477	0.767686	0.0387606
2013-OCT	0.018856	1.16247	0.771516	0.0244402
2013-NOV	0.015399	1.29431	0.749149	0.0205553
2013-DEC	0.0188	1.1285	0.777386	0.0241836
2014-JAN	0.019101	1.49981	0.715571	0.0266934
2014-FEB	0.04042	1.02035	0.796375	0.050755
2014-MAR	0.042882	1.07422	0.78686	0.0544976
2014-APR	0.106185	1.37853	0.735202	0.14443
2014-MAY	0.086753	1.21561	0.762422	0.113786
2014-JUN	0.05193	0.954821	0.808106	0.0642614
2014-JUL	0.029559	0.825949	0.831682	0.0355412
2014-AUG	0.02886	1.00138	0.799754	0.0360861
2014-SEP	0.022399	1.14194	0.775059	0.0288997
2014-OCT	0.026916	1.23101	0.759806	0.0354248
2015-JAN	0.021595	1.6387	0.693735	0.0311286
2015-FEB	0.047047	1.30551	0.747279	0.0629577
2015-MAR	0.048824	1.19006	0.766781	0.063674
2015-APR	0.072398	1.04872	0.79135	0.0914867
2015-MAY	0.093613	1.10486	0.781498	0.119787
2015-JUN	0.107362	1.36376	0.737629	0.14555
2015-JUL	0.102288	1.13728	0.775865	0.131837
2015-AUG	0.107696	0.985255	0.802637	0.134178
2015-NOV	0.043761	1.36753	0.737009	0.0593765
2016-APR	0.129441	1.46082	0.721825	0.179325
2016-MAY	0.081912	1.1094	0.780707	0.10492
2016-JUN	0.036867	0.848561	0.827496	0.0445525
2016-JUL	0.043233	0.548682	0.884764	0.0488639
2016-AUG	0.08602	0.981175	0.803368	0.107074
2016-SEP	0.022601	1.29937	0.748305	0.0302029
2016-OCT	0.021146	1.05057	0.791023	0.0267325
2016-NOV	0.013305	1.56408	0.705383	0.0188621
2016-DEC	0.016493	1.64062	0.693438	0.0237844
2017-JAN	0.030261	0.998955	0.800187	0.0378174
2017-FEB	0.025979	0.898896	0.818254	0.0317493
2017-MAY	0.07436	0.834454	0.830105	0.089579
2017-JUN	0.050456	0.836428	0.829739	0.0608094
2017-JUL	0.117684	0.582528	0.878107	0.13402
2017-AUG	0.049091	0.800641	0.836392	0.0586938
2017-SEP	0.041676	0.784906	0.839334	0.0496537
2017-OCT	0.031862	0.893122	0.819309	0.0388889
2017-NOV	0.0316	0.932667	0.812111	0.038911
2006-AUG	0.564607	1.07933	0.785962	0.718364
2006-SEP	0.343132	0.91333	0.815622	0.4207
2006-OCT	0.333359	1.00681	0.798785	0.417333
2006-NOV	0.331824	0.982271	0.803171	0.413142
2006-DEC	0.497935	0.852692	0.826734	0.602292
2007-JAN	0.482368	0.795019	0.837442	0.576002
2007-FEB	0.361931	0.883134	0.821137	0.440768
2007-MAR	0.559259	0.540949	0.886292	0.63101
2007-APR	0.564384	0.410908	0.912387	0.61858
2007-MAY	0.43706	0.60147	0.874403	0.499838
2007-JUN	0.410725	0.729998	0.849681	0.483387
2007-JUL	0.36065	1.27561	0.752281	0.479408
2007-AUG	0.426338	1.0615	0.789097	0.540286
2007-SEP	0.27257	1.24401	0.757605	0.359779
2007-OCT	0.298965	1.17172	0.769925	0.388304
2007-NOV	0.435018	1.08675	0.784663	0.554401
2007-DEC	0.57756	0.89301	0.819329	0.704918
2008-JAN	0.563906	0.972176	0.804982	0.70052
2008-FEB	0.441808	0.87232	0.823121	0.536748
2008-MAR	0.420863	0.724394	0.850744	0.4947
2008-APR	0.469447	0.781721	0.839931	0.558912
2008-MAY	0.492294	0.782368	0.839809	0.586197
2008-JUN	0.311891	1.16855	0.770469	0.404806
2008-JUL	0.439729	1.2769	0.752065	0.584696
2008-AUG	0.307314	1.30142	0.747962	0.410869
2008-SEP	0.251611	1.20189	0.764759	0.329007
2008-OCT	0.349597	1.37646	0.735541	0.475292
2008-NOV	0.466405	2.27793	0.601515	0.775384
2009-FEB	0.263393	0.734406	0.848846	0.310296
2009-APR	0.555204	0.695283	0.856289	0.648384
2009-MAY	0.35403	0.850083	0.827215	0.427978
2009-JUN	0.370458	1.00061	0.79989	0.463136
2009-JUL	0.259177	1.15823	0.772246	0.335614
2009-AUG	0.293536	1.04837	0.791412	0.370902
2009-SEP	0.31594	0.941052	0.810593	0.389764
2009-OCT	0.368113	0.966885	0.805933	0.456754
2009-NOV	0.356625	1.00313	0.799441	0.446093
2009-DEC	0.436888	0.765559	0.842965	0.518275
2010-JAN	0.414427	0.746664	0.846527	0.489562
2010-FEB	0.395408	0.586708	0.877288	0.450716
2010-MAR	0.506506	0.448559	0.904753	0.559828
2010-APR	0.651399	0.42226	0.910078	0.715761
2010-MAY	0.420128	0.679414	0.859326	0.488904
2010-JUN	0.389972	1.02734	0.795134	0.490448
2010-JUL	0.365917	0.995399	0.800822	0.456927
2010-AUG	0.375685	1.05333	0.790535	0.475229
2010-SEP	0.285342	1.11223	0.780214	0.365723
2010-OCT	0.330378	1.10384	0.781677	0.422653
2010-NOV	0.315856	0.879312	0.821837	0.384329
2010-DEC	0.314918	0.757126	0.844553	0.372881
2011-JAN	0.513954	0.879457	0.821811	0.625392
2011-FEB	0.394938	0.713728	0.852771	0.463123
2011-MAR	0.411273	0.632184	0.86843	0.473582
2011-APR	0.520423	0.559435	0.882643	0.589619
2011-MAY	0.421157	0.640636	0.866794	0.485879
2011-JUN	0.288941	1.267	0.753729	0.383349
2011-JUL	0.375273	1.18951	0.766875	0.489353
2011-AUG	0.450817	1.1275	0.77756	0.579784
2011-SEP	0.403471	0.989386	0.801897	0.503146
2011-OCT	0.398288	1.09525	0.783176	0.508555
2011-NOV	0.430659	1.08095	0.785679	0.548136
2011-DEC	0.598478	0.989143	0.80194	0.746287
2012-JAN	0.630114	0.966128	0.80607	0.781712
2012-FEB	0.554049	0.88323	0.821119	0.674749
2012-MAR	0.584649	0.694073	0.85652	0.682587
2012-APR	0.465825	0.6799	0.859233	0.542141
2012-MAY	0.385285	0.977883	0.803958	0.479235
2012-JUN	0.310397	1.13909	0.775551	0.400228
2012-JUL	0.3732	1.35157	0.739638	0.504571
2012-AUG	0.343745	1.26628	0.753849	0.455986
2012-SEP	0.383921	1.2764	0.752149	0.510432
2012-DEC	0.327012	0.977057	0.804106	0.406678
2013-JAN	0.400735	1.00976	0.79826	0.502011
2013-FEB	0.413765	0.779698	0.84031	0.492396
2013-MAR	0.758536	0.365399	0.921699	0.822976
2013-APR	0.531184	0.548912	0.884718	0.600399
2013-MAY	0.564278	0.932175	0.8122	0.694753
2008-MAY	0.848457	1.32587	0.743892	1.14056
2008-JUN	1.84797	1.09747	0.782788	2.36076
2008-JUL	1.32862	1.07319	0.78704	1.68812
2008-AUG	1.16909	1.23683	0.75882	1.54066
2008-SEP	1.14409	1.21968	0.761729	1.50196
2008-OCT	1.44131	1.23544	0.759056	1.89881
2008-NOV	0.815146	1.23519	0.759098	1.07383
2008-DEC	0.710115	1.01676	0.797015	0.890969
2005-SEP	1.10097	1.35213	0.739545	1.48872
2005-OCT	0.875445	1.30261	0.747762	1.17075
2005-NOV	0.915154	1.13407	0.776421	1.17868
2005-DEC	0.619829	1.16574	0.770953	0.803978
2006-JAN	0.754575	1.03316	0.794103	0.950223
2006-FEB	0.858665	1.06718	0.788096	1.08954
2006-MAR	0.75268	0.908048	0.816584	0.921742
2006-APR	1.01094	0.825003	0.831858	1.21528
2006-MAY	1.00332	1.03904	0.79306	1.26513
2006-JUN	1.40618	1.1506	0.773562	1.8178
2006-AUG	1.06931	1.33284	0.742735	1.4397
2006-SEP	0.973574	1.32843	0.743467	1.30951
2006-OCT	0.963904	1.21168	0.763091	1.26316
2006-NOV	1.41425	1.16866	0.770451	1.83562
2007-JAN	1.14758	1.00285	0.799491	1.43538
2007-FEB	0.968982	1.20318	0.764538	1.26741
2007-MAR	1.13342	1.11538	0.779665	1.45372
2007-APR	0.925742	1.22305	0.761158	1.21623
2007-MAY	1.1038	1.14633	0.7743	1.42554
2007-JUN	1.22781	1.13877	0.775606	1.58303
2007-JUL	1.52622	1.06357	0.788733	1.93503
2007-AUG	0.900408	1.20603	0.764054	1.17846
2007-SEP	1.39708	1.23717	0.758762	1.84127
2007-OCT	0.990437	1.27358	0.752623	1.31598
2007-NOV	0.87367	1.29076	0.749744	1.16529
2007-DEC	1.12597	1.0744	0.786828	1.43103
2008-JAN	0.784301	1.25729	0.755364	1.03831
2008-FEB	0.872804	1.24464	0.757499	1.15222
2008-MAR	0.851285	1.09072	0.783967	1.08587
2008-APR	1.14848	0.904157	0.817294	1.40522
2008-MAY	1.15288	1.18853	0.767043	1.50302
2008-JUN	2.05673	1.13134	0.776894	2.64737
2008-SEP	1.04038	1.09472	0.783269	1.32826
2008-OCT	1.08139	1.37249	0.736194	1.4689
2008-NOV	0.791346	1.28994	0.74988	1.0553
2008-DEC	0.611676	1.08391	0.78516	0.779047
2009-JAN	0.507469	1.2293	0.760096	0.667638
2009-FEB	1.35953	1.0678	0.787987	1.72532
2009-MAR	1.0444	1.0837	0.785197	1.33011
2009-APR	0.943191	1.09063	0.783984	1.20308
2009-MAY	0.849601	1.31997	0.744871	1.1406
2009-OCT	0.859612	1.16997	0.770226	1.11605
2009-NOV	0.687892	1.353	0.739402	0.930336
2009-DEC	0.654352	1.15683	0.772487	0.847072
2010-FEB	0.719436	1.08352	0.785228	0.916213
2010-MAR	0.865968	0.979459	0.803675	1.07751
2010-APR	0.693229	0.888323	0.820186	0.845209
2010-MAY	0.809303	1.27328	0.752674	1.07524
2010-JUN	1.25785	1.20746	0.76381	1.6468
2010-AUG	0.903817	1.44695	0.724063	1.24826
2010-SEP	0.62317	1.27417	0.752524	0.828106
2011-APR	1.24658	1.0749	0.786741	1.58449
2011-MAY	0.867878	1.20082	0.764943	1.13457
2011-JUN	1.44986	1.27508	0.752371	1.92705
2011-JUL	1.11113	1.28832	0.750152	1.4812
2011-AUG	1.31245	1.22221	0.7613	1.72396
2011-SEP	0.920255	1.29072	0.749751	1.22741
2011-OCT	0.803629	1.2766	0.752116	1.06849
2011-NOV	0.889388	1.24065	0.758174	1.17307
2011-DEC	0.78913	1.32688	0.743724	1.06105
2012-JAN	0.873353	1.21611	0.762336	1.14563
2012-FEB	0.823864	1.25814	0.75522	1.09089
2012-MAR	1.10793	1.16229	0.771547	1.43598
2012-APR	0.95749	0.997814	0.80039	1.19628
2012-MAY	0.861407	1.27257	0.752792	1.14428
2012-JUN	1.92163	1.05733	0.789831	2.43297
2012-JUL	0.657654	1.38658	0.733882	0.896131
2012-AUG	0.858769	1.32614	0.743848	1.1545
2012-SEP	0.775158	1.45024	0.723531	1.07135
2012-OCT	0.77695	1.56271	0.705599	1.10112
2015-OCT	0.726527	1.20326	0.764525	0.950298
2015-NOV	0.532404	1.32648	0.743791	0.715797
2015-DEC	0.84668	1.15395	0.772984	1.09534
2016-JAN	0.728805	1.15831	0.772232	0.943764
2016-FEB	0.622355	1.22317	0.761137	0.817665
2016-MAR	0.995495	1.30039	0.748133	1.33064
2016-APR	0.992045	1.1417	0.775101	1.27989
2016-MAY	0.751907	1.09828	0.782646	0.960724
2016-JUN	0.957651	1.20945	0.763471	1.25434
2016-JUL	0.713608	1.52665	0.7113	1.00324
2016-AUG	0.470999	1.27429	0.752503	0.62591
2004-SEP	0.869816	1.18382	0.76785	1.13279
2004-OCT	0.939271	1.06616	0.788276	1.19155
2004-NOV	0.681164	1.07688	0.786392	0.866189
2004-DEC	0.589614	0.896281	0.818731	0.720156
2005-JAN	0.39316	0.983692	0.802917	0.489665
2005-FEB	0.824291	0.920082	0.814395	1.01215
2005-MAR	0.490271	1.10203	0.781992	0.626952
2005-APR	0.799526	0.832462	0.830474	0.962734
2005-MAY	0.837399	1.0475	0.791565	1.0579
2005-JUN	1.15635	1.12265	0.778402	1.48554
2005-JUL	1.30495	1.04868	0.791357	1.649
2005-AUG	1.64752	1.13037	0.777062	2.12019
2005-SEP	1.20169	1.21615	0.76233	1.57634
2005-OCT	0.617581	1.21267	0.762923	0.809494
2005-NOV	0.660762	1.00741	0.798678	0.82732
2005-DEC	0.451962	1.16118	0.771737	0.585642
2006-JAN	0.922656	1.03461	0.793846	1.16226
2006-FEB	0.608881	1.19468	0.76599	0.794894
2006-MAR	0.691796	0.949874	0.808998	0.855126
2006-APR	0.959458	0.703042	0.854807	1.12243
2006-MAY	1.04624	1.0578	0.789749	1.32477
2006-JUN	1.36208	1.16992	0.770235	1.7684
2006-JUL	1.44175	1.01701	0.796969	1.80904
2006-AUG	1.50133	1.17437	0.76947	1.95112
2006-SEP	1.0311	1.24494	0.757448	1.36127
2006-OCT	0.963719	1.08412	0.785123	1.22747
2006-NOV	0.618741	1.11584	0.779586	0.793679
2006-DEC	0.641559	1.12562	0.777887	0.824746
2007-JAN	0.557016	1.13728	0.775865	0.717929
2007-FEB	0.792538	1.19991	0.765097	1.03587
2007-MAR	1.14755	1.0823	0.785442	1.46102
2007-APR	0.658006	1.20986	0.7634	0.861941
2007-MAY	0.530234	0.972194	0.804979	0.658693
2007-JUN	1.78859	1.17553	0.769271	2.32505
2007-JUL	1.9739	1.15629	0.772582	2.55494
2007-AUG	0.979984	1.29386	0.749225	1.308
2007-SEP	0.946303	1.32996	0.743213	1.27326
2007-OCT	0.540607	1.30395	0.747539	0.723183
2008-FEB	0.581356	1.26374	0.754276	0.770747
2008-MAR	0.922768	1.10675	0.781168	1.18127
2008-MAY	1.40263	1.00321	0.799428	1.75454
2008-JUN	1.79113	1.16596	0.770916	2.32337
2008-JUL	1.67261	1.16498	0.771083	2.16917
2008-AUG	1.46281	1.3098	0.746564	1.95939
2008-SEP	1.1919	1.36943	0.736697	1.6179
2008-OCT	0.809192	1.2135	0.76278	1.06085
2008-NOV	0.516665	1.28013	0.751523	0.687491
2008-DEC	0.719765	0.978352	0.803874	0.895371
2009-JAN	1.04234	1.31524	0.745659	1.39787
2009-FEB	0.860569	0.976793	0.804154	1.07016
2009-MAR	0.900998	1.0401	0.792873	1.13637
2009-APR	0.852976	1.24397	0.757612	1.12587
2009-MAY	0.837238	1.14844	0.773935	1.08179
2009-JUN	0.635076	1.19753	0.765504	0.829618
2009-JUL	0.932167	1.15545	0.772726	1.20634
2009-AUG	1.01283	1.11475	0.779776	1.29888
2009-SEP	1.03424	1.06698	0.788131	1.31227
2009-OCT	0.635154	1.05255	0.790675	0.803306
2009-NOV	0.698148	1.15496	0.77281	0.903388
2009-DEC	0.63459	0.976575	0.804193	0.789102
2010-JAN	0.519065	1.03484	0.793805	0.653895
2010-FEB	0.959187	1.12772	0.777521	1.23365
2010-MAR	0.76131	1.07493	0.786734	0.967684
2010-APR	0.929052	1.0386	0.793139	1.17136
2010-MAY	0.76583	0.976189	0.804262	0.952215
2010-JUN	2.02695	1.15279	0.773184	2.62156
2010-JUL	1.55508	1.00132	0.799765	1.94443
2010-AUG	0.858267	1.10972	0.780652	1.09942
2010-SEP	0.412168	1.13157	0.776854	0.53056
2010-OCT	0.235075	1.13281	0.776639	0.302682
2010-NOV	0.676458	1.09618	0.783014	0.863916
2010-DEC	0.460826	0.811073	0.834447	0.552253
2011-JAN	0.244905	1.05803	0.789707	0.310121
2011-FEB	1.11179	1.14777	0.774051	1.43633
2011-MAR	0.496996	1.09228	0.783695	0.63417
2011-APR	0.678391	1.03128	0.794436	0.853928
2011-MAY	0.556979	0.975046	0.804467	0.692358
2011-JUN	1.50906	1.25873	0.755122	1.99843
2011-JUL	1.56659	1.14188	0.775069	2.02123
2011-AUG	1.74554	1.13362	0.776499	2.24797
2011-SEP	0.731599	1.25373	0.755964	0.967769
2011-OCT	1.29072	1.18479	0.767683	1.68132
2011-NOV	0.858607	1.20335	0.76451	1.12308
2011-DEC	0.40736	1.20383	0.764428	0.532895
2012-JAN	0.670822	1.14448	0.77462	0.866002
2012-FEB	0.852656	1.1366	0.775982	1.09881
2012-MAR	0.712995	1.04686	0.791679	0.900611
2012-APR	1.12388	0.835633	0.829887	1.35426
2012-MAY	0.768304	1.1623	0.771545	0.995799
2012-JUL	1.36244	1.28627	0.750494	1.81539
2012-AUG	1.32478	1.1946	0.766005	1.72947
2012-SEP	0.694111	1.29558	0.748938	0.926794
2012-OCT	0.738127	1.23303	0.759463	0.971906
2012-NOV	0.515506	1.18247	0.768081	0.671161
2012-DEC	0.493689	1.08674	0.784664	0.629172
2013-JAN	0.859685	1.14509	0.774515	1.10997
2013-FEB	0.578221	1.11272	0.780129	0.741186
2013-MAR	0.993783	1.08218	0.785463	1.26522
2013-APR	0.738204	1.1157	0.779611	0.946888
2013-MAY	0.870162	1.04212	0.792517	1.09797
2013-JUN	1.50183	1.28962	0.749933	2.00262
2013-JUL	0.897451	1.32446	0.744126	1.20605
2013-AUG	0.897929	1.2103	0.763325	1.17634
2013-SEP	1.09832	1.22951	0.760061	1.44505
2013-OCT	0.982986	1.31289	0.74605	1.31759
2013-NOV	0.376824	1.0327	0.794184	0.474479
2013-DEC	0.55852	1.11631	0.779504	0.716507
2014-MAR	0.969876	1.08175	0.785538	1.23466
2014-APR	1.09038	1.10922	0.780738	1.3966
2014-MAY	0.71179	0.983956	0.802869	0.886558
2014-JUN	0.922823	1.32473	0.744081	1.24022
2014-JUL	1.58286	1.11391	0.779921	2.02952
2014-AUG	1.22599	1.17	0.77022	1.59175
2014-SEP	1.04992	1.1761	0.769174	1.36499
2014-OCT	1.21099	1.23245	0.759563	1.59432
2014-NOV	0.665887	1.15253	0.773229	0.861177
2014-DEC	0.371915	1.09074	0.783965	0.474403
2015-JAN	0.588256	1.16591	0.770924	0.763054
2015-FEB	0.640685	1.08393	0.785157	0.815997
2015-MAR	0.697645	1.00713	0.798729	0.873444
2015-APR	0.867965	1.14574	0.774402	1.12082
2015-MAY	0.864715	1.05591	0.790081	1.09446
2015-JUN	1.28059	1.30428	0.747485	1.7132
2015-JUL	1.4102	1.10511	0.781454	1.80459
2015-AUG	1.3092	1.03224	0.794266	1.64831
2015-SEP	0.699464	1.1627	0.771477	0.906655
2015-OCT	0.667243	1.09246	0.783663	0.851441
2015-NOV	0.998315	1.22317	0.761136	1.31161
2015-DEC	0.805328	1.10808	0.780936	1.03123
2016-JAN	0.556263	1.0727	0.787127	0.706701
2016-FEB	0.333826	1.09655	0.782949	0.42637
2016-MAR	0.686449	0.92227	0.813997	0.843307
2016-APR	0.711194	0.889668	0.81994	0.867373
2016-MAY	0.557383	1.08062	0.785737	0.709376
2016-JUN	0.976173	1.19498	0.76594	1.27448
2016-JUL	1.49411	1.09059	0.783991	1.90577
2016-AUG	0.773267	1.13139	0.776886	0.995342
2016-SEP	0.942051	1.3185	0.745116	1.2643
2016-OCT	0.90329	1.13155	0.776858	1.16275
2016-NOV	0.736855	1.108	0.780951	0.943535
2016-DEC	0.921421	1.11201	0.780252	1.18093
2017-JAN	0.744375	1.19518	0.765905	0.971889
2017-FEB	0.602518	1.26068	0.754792	0.798257
2017-MAR	0.823283	1.26349	0.754319	1.09143
2017-APR	0.423441	1.02531	0.795494	0.5323
2017-MAY	0.787457	0.919236	0.814548	0.966741
2004-SEP	0.869816	1.18382	0.76785	1.13279
2004-OCT	0.939271	1.06616	0.788276	1.19155
2004-NOV	0.681164	1.07688	0.786392	0.866189
2004-DEC	0.589614	0.896281	0.818731	0.720156
2005-JAN	0.39316	0.983692	0.802917	0.489665
2005-FEB	0.824291	0.920082	0.814395	1.01215
2005-MAR	0.490271	1.10203	0.781992	0.626952
2005-APR	0.799526	0.832462	0.830474	0.962734
2005-MAY	0.837399	1.0475	0.791565	1.0579
2005-JUN	1.15635	1.12265	0.778402	1.48554
2005-JUL	1.30495	1.04868	0.791357	1.649
2005-AUG	1.64752	1.13037	0.777062	2.12019
2005-SEP	1.20169	1.21615	0.76233	1.57634
2005-OCT	0.617581	1.21267	0.762923	0.809494
2005-NOV	0.660762	1.00741	0.798678	0.82732
2005-DEC	0.451962	1.16118	0.771737	0.585642
2006-JAN	0.922656	1.03461	0.793846	1.16226
2006-FEB	0.608881	1.19468	0.76599	0.794894
2006-MAR	0.691796	0.949874	0.808998	0.855126
2006-APR	0.959458	0.703042	0.854807	1.12243
2006-MAY	1.04624	1.0578	0.789749	1.32477
2006-JUN	1.36208	1.16992	0.770235	1.7684
2006-JUL	1.44175	1.01701	0.796969	1.80904
2006-AUG	1.50133	1.17437	0.76947	1.95112
2006-SEP	1.0311	1.24494	0.757448	1.36127
2006-OCT	0.963719	1.08412	0.785123	1.22747
2006-NOV	0.618741	1.11584	0.779586	0.793679
2006-DEC	0.641559	1.12562	0.777887	0.824746
2007-JAN	0.557016	1.13728	0.775865	0.717929
2007-FEB	0.792538	1.19991	0.765097	1.03587
2007-MAR	1.14755	1.0823	0.785442	1.46102
2007-APR	0.658006	1.20986	0.7634	0.861941
2007-MAY	0.530234	0.972194	0.804979	0.658693
2007-JUN	1.78859	1.17553	0.769271	2.32505
2007-JUL	1.9739	1.15629	0.772582	2.55494
2007-AUG	0.979984	1.29386	0.749225	1.308
2007-SEP	0.946303	1.32996	0.743213	1.27326
2007-OCT	0.540607	1.30395	0.747539	0.723183
2008-FEB	0.581356	1.26374	0.754276	0.770747
2008-MAR	0.922768	1.10675	0.781168	1.18127
2008-MAY	1.40263	1.00321	0.799428	1.75454
2008-JUN	1.79113	1.16596	0.770916	2.32337
2008-JUL	1.67261	1.16498	0.771083	2.16917
2008-AUG	1.46281	1.3098	0.746564	1.95939
2008-SEP	1.1919	1.36943	0.736697	1.6179
2008-OCT	0.809192	1.2135	0.76278	1.06085
2008-NOV	0.516665	1.28013	0.751523	0.687491
2008-DEC	0.719765	0.978352	0.803874	0.895371
2009-JAN	1.04234	1.31524	0.745659	1.39787
2009-FEB	0.860569	0.976793	0.804154	1.07016
2009-MAR	0.900998	1.0401	0.792873	1.13637
2009-APR	0.852976	1.24397	0.757612	1.12587
2009-MAY	0.837238	1.14844	0.773935	1.08179
2009-JUN	0.635076	1.19753	0.765504	0.829618
2009-JUL	0.932167	1.15545	0.772726	1.20634
2009-AUG	1.01283	1.11475	0.779776	1.29888
2009-SEP	1.03424	1.06698	0.788131	1.31227
2009-OCT	0.635154	1.05255	0.790675	0.803306
2009-NOV	0.698148	1.15496	0.77281	0.903388
2009-DEC	0.63459	0.976575	0.804193	0.789102
2010-JAN	0.519065	1.03484	0.793805	0.653895
2010-FEB	0.959187	1.12772	0.777521	1.23365
2010-MAR	0.76131	1.07493	0.786734	0.967684
2010-APR	0.929052	1.0386	0.793139	1.17136
2010-MAY	0.76583	0.976189	0.804262	0.952215
2010-JUN	2.02695	1.15279	0.773184	2.62156
2010-JUL	1.55508	1.00132	0.799765	1.94443
2010-AUG	0.858267	1.10972	0.780652	1.09942
2010-SEP	0.412168	1.13157	0.776854	0.53056
2010-OCT	0.235075	1.13281	0.776639	0.302682
2010-NOV	0.676458	1.09618	0.783014	0.863916
2010-DEC	0.460826	0.811073	0.834447	0.552253
2011-JAN	0.244905	1.05803	0.789707	0.310121
2011-FEB	1.11179	1.14777	0.774051	1.43633
2011-MAR	0.496996	1.09228	0.783695	0.63417
2011-APR	0.678391	1.03128	0.794436	0.853928
2011-MAY	0.556979	0.975046	0.804467	0.692358
2011-JUN	1.50906	1.25873	0.755122	1.99843
2011-JUL	1.56659	1.14188	0.775069	2.02123
2011-AUG	1.74554	1.13362	0.776499	2.24797
2011-SEP	0.731599	1.25373	0.755964	0.967769
2011-OCT	1.29072	1.18479	0.767683	1.68132
2011-NOV	0.858607	1.20335	0.76451	1.12308
2011-DEC	0.40736	1.20383	0.764428	0.532895
2012-JAN	0.670822	1.14448	0.77462	0.866002
2012-FEB	0.852656	1.1366	0.775982	1.09881
2012-MAR	0.712995	1.04686	0.791679	0.900611
2012-APR	1.12388	0.835633	0.829887	1.35426
2012-MAY	0.768304	1.1623	0.771545	0.995799
2012-JUL	1.36244	1.28627	0.750494	1.81539
2012-AUG	1.32478	1.1946	0.766005	1.72947
2012-SEP	0.694111	1.29558	0.748938	0.926794
2012-OCT	0.738127	1.23303	0.759463	0.971906
2012-NOV	0.515506	1.18247	0.768081	0.671161
2012-DEC	0.493689	1.08674	0.784664	0.629172
2013-JAN	0.859685	1.14509	0.774515	1.10997
2013-FEB	0.578221	1.11272	0.780129	0.741186
2013-MAR	0.993783	1.08218	0.785463	1.26522
2013-APR	0.738204	1.1157	0.779611	0.946888
2013-MAY	0.870162	1.04212	0.792517	1.09797
2013-JUN	1.50183	1.28962	0.749933	2.00262
2013-JUL	0.897451	1.32446	0.744126	1.20605
2013-AUG	0.897929	1.2103	0.763325	1.17634
2013-SEP	1.09832	1.22951	0.760061	1.44505
2013-OCT	0.982986	1.31289	0.74605	1.31759
2013-NOV	0.376824	1.0327	0.794184	0.474479
2013-DEC	0.55852	1.11631	0.779504	0.716507
2014-MAR	0.969876	1.08175	0.785538	1.23466
2014-APR	1.09038	1.10922	0.780738	1.3966
2014-MAY	0.71179	0.983956	0.802869	0.886558
2014-JUN	0.922823	1.32473	0.744081	1.24022
2014-JUL	1.58286	1.11391	0.779921	2.02952
2014-AUG	1.22599	1.17	0.77022	1.59175
2014-SEP	1.04992	1.1761	0.769174	1.36499
2014-OCT	1.21099	1.23245	0.759563	1.59432
2014-NOV	0.665887	1.15253	0.773229	0.861177
2014-DEC	0.371915	1.09074	0.783965	0.474403
2015-JAN	0.588256	1.16591	0.770924	0.763054
2015-FEB	0.640685	1.08393	0.785157	0.815997
2015-MAR	0.697645	1.00713	0.798729	0.873444
2015-APR	0.867965	1.14574	0.774402	1.12082
2015-MAY	0.864715	1.05591	0.790081	1.09446
2015-JUN	1.28059	1.30428	0.747485	1.7132
2015-JUL	1.4102	1.10511	0.781454	1.80459
2015-AUG	1.3092	1.03224	0.794266	1.64831
2015-SEP	0.699464	1.1627	0.771477	0.906655
2015-OCT	0.667243	1.09246	0.783663	0.851441
2015-NOV	0.998315	1.22317	0.761136	1.31161
2015-DEC	0.805328	1.10808	0.780936	1.03123
2016-JAN	0.556263	1.0727	0.787127	0.706701
2016-FEB	0.333826	1.09655	0.782949	0.42637
2016-MAR	0.686449	0.92227	0.813997	0.843307
2016-APR	0.711194	0.889668	0.81994	0.867373
2016-MAY	0.557383	1.08062	0.785737	0.709376
2016-JUN	0.976173	1.19498	0.76594	1.27448
2016-JUL	1.49411	1.09059	0.783991	1.90577
2016-AUG	0.773267	1.13139	0.776886	0.995342
2016-SEP	0.942051	1.3185	0.745116	1.2643
2016-OCT	0.90329	1.13155	0.776858	1.16275
2016-NOV	0.736855	1.108	0.780951	0.943535
2016-DEC	0.921421	1.11201	0.780252	1.18093
2017-JAN	0.744375	1.19518	0.765905	0.971889
2017-FEB	0.602518	1.26068	0.754792	0.798257
2017-MAR	0.823283	1.26349	0.754319	1.09143
2017-APR	0.423441	1.02531	0.795494	0.5323
2017-MAY	0.787457	0.919236	0.814548	0.966741
2006-FEB	0.28805	1.0286	0.794911	0.362367
2006-MAR	0.307339	0.759859	0.844038	0.364129
2006-APR	0.553903	0.653242	0.864359	0.640825
2006-MAY	0.629666	0.841554	0.828791	0.75974
2006-JUN	1.20983	1.06321	0.788795	1.53378
2006-JUL	0.58246	1.07927	0.785974	0.741068
2007-OCT	0.457443	1.15317	0.773119	0.591685
2007-NOV	0.342042	1.18968	0.766845	0.446038
2007-DEC	0.253845	1.08312	0.785298	0.323247
2008-JAN	0.280513	1.02575	0.795416	0.352662
2008-FEB	0.143357	1.12913	0.777278	0.184435
2008-MAR	0.296966	0.940236	0.81074	0.36629
2008-APR	0.578119	1.09896	0.782527	0.738785
2008-MAY	0.58141	1.12483	0.778023	0.747292
2008-AUG	0.587193	1.18631	0.767423	0.765149
2008-SEP	0.451037	1.31078	0.746402	0.604282
2008-OCT	0.249949	1.25094	0.756434	0.330431
2008-NOV	0.171928	1.24683	0.757129	0.227079
2008-DEC	0.183844	0.955908	0.80791	0.227555
2009-JAN	0.197259	0.960132	0.807149	0.24439
2009-FEB	0.316931	0.828174	0.831269	0.381262
2009-MAR	0.38885	1.00493	0.79912	0.486598
2009-APR	0.435721	1.18079	0.768369	0.567072
2009-JUN	0.402648	1.02546	0.795467	0.506178
2009-JUL	0.535093	1.04916	0.791273	0.676243
2009-AUG	0.674432	1.07328	0.787024	0.856939
2009-SEP	0.821688	1.00042	0.799925	1.02721
2009-OCT	0.255258	0.943359	0.810175	0.315065
2009-NOV	0.256418	0.943307	0.810185	0.316493
2009-DEC	0.271495	0.76213	0.84361	0.321825
2010-JAN	0.244924	0.941846	0.810449	0.302208
2010-FEB	0.432935	0.762827	0.843479	0.513273
2010-MAR	0.359338	0.676786	0.85983	0.417917
2010-APR	0.58306	0.866263	0.824234	0.707396
2010-MAY	0.432404	1.01209	0.797844	0.541966
2010-JUN	1.3022	1.0048	0.799143	1.6295
2010-JUL	0.323279	1.29471	0.749082	0.431567
2010-AUG	0.469953	1.29052	0.749783	0.626785
2010-SEP	0.411854	1.26623	0.753859	0.546328
2010-OCT	0.268541	1.23842	0.758551	0.354019
2010-NOV	0.213253	0.96835	0.80567	0.26469
2010-DEC	0.151679	0.648073	0.865357	0.175279
2011-JAN	0.121121	0.844217	0.828299	0.146229
2011-APR	0.250519	1.40247	0.731286	0.342573
2011-MAY	0.396639	1.06173	0.789057	0.502675
2011-JUN	0.757217	1.32713	0.743683	1.0182
2011-JUL	0.800568	1.35645	0.738833	1.08356
2011-AUG	0.868968	1.28137	0.751316	1.15659
2011-SEP	0.360642	1.29071	0.749751	0.481015
2011-OCT	0.517975	1.32261	0.744433	0.695798
2011-NOV	0.26729	1.23288	0.75949	0.351934
2011-DEC	0.220332	1.21114	0.763182	0.288702
2012-JAN	0.269027	1.1245	0.778081	0.345757
2012-FEB	0.469401	1.14143	0.775147	0.605564
2012-MAR	0.283785	1.06255	0.788911	0.359717
2012-APR	0.397383	0.793293	0.837765	0.474337
2012-MAY	0.561011	0.965746	0.806138	0.695924
2012-AUG	0.357094	1.3512	0.739699	0.482756
2012-SEP	0.1135	1.28374	0.750918	0.151148
2012-OCT	0.122773	1.28081	0.75141	0.16339
2014-JAN	0.272928	1.11428	0.779856	0.349972
2014-FEB	1.5608	0.643798	0.866183	1.80192
2014-MAR	0.438577	1.05776	0.789755	0.555333
2014-APR	0.542687	1.12938	0.777233	0.698229
2014-MAY	0.404702	1.01832	0.796737	0.507949
2014-JUN	0.577851	1.32308	0.744356	0.77631
2014-OCT	0.27254	1.02	0.796437	0.342199
2008-APR	0.416916	0.550055	0.884493	0.471362
2008-MAY	0.429415	0.507622	0.892907	0.480918
2008-JUN	0.282122	0.643884	0.866166	0.325714
2006-JUL	0.585786	1.26789	0.75358	0.777338

## Sheet: 指数
Month	AOD_440nm	440-675_Angstrom_Exponent	0.8	AOD_550nm
SEP	0.170344	1.06346	0.788751	0.215967
OCT	0.289204	1.20572	0.764107	0.378486
DEC	0.058122	1.06	0.78936	0.0736318
AUG	1.30358	1.13404	0.776426	1.67895
SEP	0.558707	1.10602	0.781296	0.715103
OCT	0.56014	1.13805	0.775732	0.722079
NOV	0.78502	1.32667	0.743759	1.05548
JAN	0.781502	1.15957	0.772016	1.01229
FEB	0.173744	1.09061	0.783988	0.221616
MAR	1.25388	1.11837	0.779146	1.6093
APR	0.598136	1.03459	0.793849	0.753463
MAY	0.91453	0.975588	0.80437	1.13695
JUN	0.964042	1.30723	0.746992	1.29056
MAY	0.720897	0.852076	0.826847	0.871862
JUN	1.05075	1.17874	0.768721	1.36689
JUL	1.41478	1.01785	0.79682	1.77553
AUG	0.964192	1.03703	0.793417	1.21524
SEP	0.905067	0.982099	0.803202	1.12682
OCT	1.25398	1.13508	0.776247	1.61544
NOV	0.585828	1.15063	0.773558	0.757316
DEC	0.306236	1.15875	0.772157	0.396598
JAN	0.458425	1.31293	0.746043	0.614475
FEB	0.796106	1.19794	0.765433	1.04007
MAR	0.753172	1.09255	0.783648	0.96111
APR	0.844112	1.14047	0.775312	1.08874
MAY	0.864758	1.10941	0.780705	1.10766
JUN	0.885439	1.18764	0.767195	1.15413
JUL	1.5794	1.01759	0.796867	1.98202
AUG	0.762979	1.15788	0.772306	0.987923
SEP	0.591596	1.33936	0.741657	0.797668
OCT	0.652764	1.0638	0.788691	0.827655
NOV	0.8515	1.30706	0.747021	1.13986
DEC	0.89283	1.19941	0.765183	1.16682
JAN	0.484301	1.14722	0.774147	0.625593
FEB	0.232778	1.13873	0.775614	0.300121
MAR	0.726338	0.983599	0.802933	0.904606
APR	0.624066	0.884528	0.820881	0.760239
MAY	0.433624	1.12049	0.778778	0.556801
JUN	0.920382	1.26946	0.753316	1.22177
JUL	1.61438	1.08127	0.785622	2.05491
AUG	0.84364	1.19971	0.765132	1.10261
SEP	0.975176	1.34591	0.740572	1.31679
OCT	0.87519	1.04111	0.792695	1.10407
NOV	0.586798	1.06179	0.789046	0.743681
DEC	0.601998	1.05545	0.790163	0.761866
JAN	0.655307	1.24276	0.757817	0.86473
FEB	0.765598	1.38207	0.734622	1.04217
MAR	0.816762	1.33926	0.741673	1.10124
APR	0.447037	1.05185	0.790797	0.565299
MAY	0.451805	1.0492	0.791265	0.570991
JUN	0.935878	1.29935	0.748308	1.25066
JUL	1.36175	1.16737	0.770673	1.76696
AUG	0.810068	1.15797	0.772291	1.04892
SEP	0.757189	1.05085	0.790974	0.957287
OCT	0.582252	1.12514	0.777969	0.748426
NOV	0.424532	1.07776	0.786239	0.539953
DEC	0.321055	1.01438	0.797437	0.402609
JAN	0.402459	0.895332	0.818905	0.49146
FEB	0.404659	1.05091	0.790963	0.511603
MAR	0.953676	1.07377	0.786939	1.21188
APR	0.862869	0.967208	0.805875	1.07072
MAY	0.727315	0.825015	0.831855	0.874329
JUN	0.749316	1.1887	0.767013	0.976927
APR	0.523186	0.391743	0.916297	0.570979
FEB	0.37948	0.492476	0.89593	0.42356
MAR	0.525403	0.616279	0.871518	0.60286
APR	0.597773	0.533665	0.887733	0.67337
MAY	1.22584	0.117551	0.97411	1.25842
OCT	1.13323	1.18742	0.767233	1.47704
NOV	0.595707	1.33341	0.742641	0.802146
APR	0.461522	0.317468	0.93161	0.495403
OCT	0.793391	1.14091	0.775236	1.02342
NOV	1.14219	1.10931	0.780722	1.46299
DEC	1.25591	1.00698	0.798754	1.57234
APR	0.613918	0.84593	0.827982	0.741463
MAY	0.640381	1.06886	0.787801	0.812871
JUN	1.9378	0.984101	0.802843	2.41367
JUL	0.711118	1.06609	0.788289	0.902104
OCT	0.042253	1.036	0.793599	0.0532423
MAY	0.228764	0.48404	0.897618	0.254857
JUN	0.248898	0.598416	0.874999	0.284455
JUN	0.119917	0.774332	0.841317	0.142535
JUL	0.167573	1.02599	0.795373	0.210685
AUG	0.159983	0.700219	0.855346	0.187039
SEP	0.132605	0.792067	0.837994	0.158241
OCT	0.175308	0.582895	0.878035	0.19966
AUG	0.062382	1.32491	0.744052	0.0838409
SEP	0.086356	0.866846	0.824127	0.104785
OCT	0.030634	0.936263	0.811459	0.0377517
NOV	0.02911	0.876122	0.822423	0.0353954
FEB	0.037364	0.465888	0.901261	0.0414574
MAR	0.028198	0.231723	0.949607	0.0296944
APR	0.068265	0.197809	0.95682	0.0713457
MAY	0.088296	0.270294	0.941469	0.0937854
JUN	0.067245	0.302848	0.934654	0.0719464
JUL	0.083702	0.272142	0.94108	0.0889425
AUG	0.08531	0.364126	0.921961	0.092531
SEP	0.039028	1.14851	0.773924	0.0504287
NOV	0.017352	1.68817	0.686118	0.0252901
DEC	0.018154	1.31207	0.746186	0.0243291
JAN	0.034183	0.820583	0.832678	0.0410519
FEB	0.05287	0.430057	0.908496	0.0581951
MAR	0.177473	0.559234	0.882683	0.201061
APR	0.109556	0.276018	0.940267	0.116516
MAY	0.076101	0.363467	0.922097	0.0825304
JUN	0.070738	0.222571	0.951548	0.0743399
AUG	0.065224	0.208718	0.954494	0.0683336
SEP	0.061286	0.189259	0.958647	0.0639297
JAN	0.033567	1.29259	0.749437	0.0447896
FEB	0.03007	1.48917	0.717273	0.0419227
MAR	0.146073	1.04556	0.791909	0.184457
APR	0.088997	0.994621	0.800961	0.111113
MAY	0.082965	0.999263	0.800132	0.103689
JUN	0.06131	1.18234	0.768103	0.07982
JUL	0.036051	1.7084	0.683029	0.0527811
AUG	0.055764	0.897503	0.818508	0.0681288
SEP	0.038163	1.00262	0.799533	0.0477316
OCT	0.025603	0.881435	0.821448	0.0311681
NOV	0.029034	0.849232	0.827372	0.0350918
DEC	0.028024	0.726508	0.850343	0.0329561
JAN	0.023893	0.615405	0.871688	0.02741
MAR	0.074372	0.510974	0.89224	0.0833543
APR	0.100337	0.777821	0.840662	0.119355
MAY	0.069774	0.42826	0.908861	0.0767708
JUN	0.049043	0.517546	0.890932	0.0550468
JUL	0.042047	0.621617	0.870481	0.0483032
SEP	0.04631	0.500302	0.894367	0.0517796
OCT	0.028424	0.82122	0.83256	0.0341405
NOV	0.018655	0.906669	0.816836	0.0228381
DEC	0.022877	0.981603	0.803291	0.0284791
JAN	0.023334	1.11386	0.779931	0.029918
MAY	0.070666	0.856821	0.825972	0.0855549
JUN	0.051583	0.946899	0.809536	0.0637192
FEB	0.031313	1.60662	0.698718	0.0448149
AUG	0.064345	1.26782	0.753591	0.0853845
SEP	0.040921	1.31369	0.745916	0.05486
OCT	0.032739	1.43235	0.726425	0.0450687
NOV	0.033451	1.26031	0.754854	0.0443145
DEC	0.022128	1.46632	0.72094	0.0306932
JAN	0.028332	1.36873	0.736811	0.0384522
FEB	0.03125	1.57601	0.703508	0.0444202
MAR	0.049633	1.27282	0.752751	0.0659355
APR	0.076417	1.24693	0.757111	0.100932
MAY	0.066797	1.31234	0.746141	0.0895233
JUN	0.047151	1.36871	0.736814	0.063993
JUL	0.052265	0.929947	0.812604	0.0643179
AUG	0.057455	0.899216	0.818195	0.0702216
SEP	0.041695	1.2759	0.752233	0.0554283
MAY	0.084995	1.09663	0.782935	0.108559
JAN	0.029119	0.610938	0.872557	0.033372
FEB	0.049611	0.720865	0.851414	0.0582689
MAR	0.038987	0.773217	0.841526	0.0463289
APR	0.080651	0.546422	0.88521	0.0911095
MAY	0.08624	0.728048	0.850051	0.101453
JUN	0.051521	0.994002	0.801071	0.0643151
DEC	0.036581	0.928329	0.812897	0.0450008
JAN	0.020352	1.53068	0.71066	0.0286382
APR	0.207773	1.02945	0.79476	0.261429
MAY	0.109002	0.545941	0.885305	0.123124
JUN	0.071623	0.296736	0.93593	0.076526
JUL	0.087443	0.22763	0.950474	0.0919993
AUG	0.049431	2.4117	0.583824	0.0846677
NOV	0.041954	2.86467	0.527697	0.0795039
FEB	0.094998	0.940531	0.810687	0.117182
APR	0.12504	0.716021	0.852335	0.146703
AUG	1.39161	1.20821	0.763681	1.82224
SEP	0.52355	1.18605	0.767468	0.682179
JUL	2.18152	1.10176	0.78204	2.78952
AUG	1.545	1.15524	0.772763	1.99932
OCT	0.033088	0.531122	0.888237	0.0372513
NOV	0.030477	0.575804	0.879425	0.0346556
DEC	0.027073	0.659127	0.863225	0.0313626
JAN	0.0379	0.617899	0.871203	0.0435031
FEB	0.056138	0.537547	0.886965	0.0632923
MAR	0.097222	0.743579	0.84711	0.114769
APR	0.144201	0.932304	0.812176	0.177549
MAY	0.093296	0.693368	0.856654	0.108907
JUN	0.101516	0.400306	0.914548	0.111001
OCT	0.02826	0.669374	0.861253	0.0328126
NOV	0.032639	0.656291	0.863771	0.0377866
JAN	0.039637	1.27533	0.752329	0.0526857
FEB	0.034296	1.48852	0.717377	0.0478075
MAR	0.058564	1.3111	0.746347	0.0784675
APR	0.085747	1.27371	0.752601	0.113934
MAY	0.063371	1.19859	0.765322	0.082803
JUN	0.065062	1.44368	0.724592	0.0897913
JUL	0.08915	1.37078	0.736474	0.12105
AUG	0.068981	0.965173	0.806241	0.0855587
SEP	0.047444	1.02182	0.796114	0.0595945
OCT	0.050913	0.89933	0.818174	0.0622276
NOV	0.03183	1.45216	0.723221	0.0440114
DEC	0.031084	0.990551	0.801689	0.0387732
JAN	0.048607	0.914837	0.815348	0.059615
FEB	0.057406	0.757973	0.844393	0.0679849
MAR	0.077633	0.712417	0.853021	0.0910095
APR	0.07951	1.21362	0.76276	0.10424
MAY	0.109836	1.06478	0.788519	0.139294
JUN	0.093774	0.800325	0.836451	0.112109
AUG	0.04065	0.600813	0.874531	0.0464821
SEP	0.041277	0.688454	0.857594	0.0481311
OCT	0.037746	0.831763	0.830604	0.0454441
NOV	0.024933	0.894335	0.819087	0.03044
DEC	0.018383	1.87349	0.658324	0.0279239
APR	0.051482	1.13222	0.776742	0.0662794
MAY	0.062193	1.04006	0.79288	0.0784393
JUN	0.034759	0.731714	0.849356	0.040924
JUL	0.02451	0.617394	0.871301	0.0281303
AUG	0.029756	1.18477	0.767686	0.0387606
OCT	0.018856	1.16247	0.771516	0.0244402
NOV	0.015399	1.29431	0.749149	0.0205553
DEC	0.0188	1.1285	0.777386	0.0241836
JAN	0.019101	1.49981	0.715571	0.0266934
FEB	0.04042	1.02035	0.796375	0.050755
MAR	0.042882	1.07422	0.78686	0.0544976
APR	0.106185	1.37853	0.735202	0.14443
MAY	0.086753	1.21561	0.762422	0.113786
JUN	0.05193	0.954821	0.808106	0.0642614
JUL	0.029559	0.825949	0.831682	0.0355412
AUG	0.02886	1.00138	0.799754	0.0360861
SEP	0.022399	1.14194	0.775059	0.0288997
OCT	0.026916	1.23101	0.759806	0.0354248
JAN	0.021595	1.6387	0.693735	0.0311286
FEB	0.047047	1.30551	0.747279	0.0629577
MAR	0.048824	1.19006	0.766781	0.063674
APR	0.072398	1.04872	0.79135	0.0914867
MAY	0.093613	1.10486	0.781498	0.119787
JUN	0.107362	1.36376	0.737629	0.14555
JUL	0.102288	1.13728	0.775865	0.131837
AUG	0.107696	0.985255	0.802637	0.134178
NOV	0.043761	1.36753	0.737009	0.0593765
APR	0.129441	1.46082	0.721825	0.179325
MAY	0.081912	1.1094	0.780707	0.10492
JUN	0.036867	0.848561	0.827496	0.0445525
JUL	0.043233	0.548682	0.884764	0.0488639
AUG	0.08602	0.981175	0.803368	0.107074
SEP	0.022601	1.29937	0.748305	0.0302029
OCT	0.021146	1.05057	0.791023	0.0267325
NOV	0.013305	1.56408	0.705383	0.0188621
DEC	0.016493	1.64062	0.693438	0.0237844
JAN	0.030261	0.998955	0.800187	0.0378174
FEB	0.025979	0.898896	0.818254	0.0317493
MAY	0.07436	0.834454	0.830105	0.089579
JUN	0.050456	0.836428	0.829739	0.0608094
JUL	0.117684	0.582528	0.878107	0.13402
AUG	0.049091	0.800641	0.836392	0.0586938
SEP	0.041676	0.784906	0.839334	0.0496537
OCT	0.031862	0.893122	0.819309	0.0388889
NOV	0.0316	0.932667	0.812111	0.038911
AUG	0.564607	1.07933	0.785962	0.718364
SEP	0.343132	0.91333	0.815622	0.4207
OCT	0.333359	1.00681	0.798785	0.417333
NOV	0.331824	0.982271	0.803171	0.413142
DEC	0.497935	0.852692	0.826734	0.602292
JAN	0.482368	0.795019	0.837442	0.576002
FEB	0.361931	0.883134	0.821137	0.440768
MAR	0.559259	0.540949	0.886292	0.63101
APR	0.564384	0.410908	0.912387	0.61858
MAY	0.43706	0.60147	0.874403	0.499838
JUN	0.410725	0.729998	0.849681	0.483387
JUL	0.36065	1.27561	0.752281	0.479408
AUG	0.426338	1.0615	0.789097	0.540286
SEP	0.27257	1.24401	0.757605	0.359779
OCT	0.298965	1.17172	0.769925	0.388304
NOV	0.435018	1.08675	0.784663	0.554401
DEC	0.57756	0.89301	0.819329	0.704918
JAN	0.563906	0.972176	0.804982	0.70052
FEB	0.441808	0.87232	0.823121	0.536748
MAR	0.420863	0.724394	0.850744	0.4947
APR	0.469447	0.781721	0.839931	0.558912
MAY	0.492294	0.782368	0.839809	0.586197
JUN	0.311891	1.16855	0.770469	0.404806
JUL	0.439729	1.2769	0.752065	0.584696
AUG	0.307314	1.30142	0.747962	0.410869
SEP	0.251611	1.20189	0.764759	0.329007
OCT	0.349597	1.37646	0.735541	0.475292
NOV	0.466405	2.27793	0.601515	0.775384
FEB	0.263393	0.734406	0.848846	0.310296
APR	0.555204	0.695283	0.856289	0.648384
MAY	0.35403	0.850083	0.827215	0.427978
JUN	0.370458	1.00061	0.79989	0.463136
JUL	0.259177	1.15823	0.772246	0.335614
AUG	0.293536	1.04837	0.791412	0.370902
SEP	0.31594	0.941052	0.810593	0.389764
OCT	0.368113	0.966885	0.805933	0.456754
NOV	0.356625	1.00313	0.799441	0.446093
DEC	0.436888	0.765559	0.842965	0.518275
JAN	0.414427	0.746664	0.846527	0.489562
FEB	0.395408	0.586708	0.877288	0.450716
MAR	0.506506	0.448559	0.904753	0.559828
APR	0.651399	0.42226	0.910078	0.715761
MAY	0.420128	0.679414	0.859326	0.488904
JUN	0.389972	1.02734	0.795134	0.490448
JUL	0.365917	0.995399	0.800822	0.456927
AUG	0.375685	1.05333	0.790535	0.475229
SEP	0.285342	1.11223	0.780214	0.365723
OCT	0.330378	1.10384	0.781677	0.422653
NOV	0.315856	0.879312	0.821837	0.384329
DEC	0.314918	0.757126	0.844553	0.372881
JAN	0.513954	0.879457	0.821811	0.625392
FEB	0.394938	0.713728	0.852771	0.463123
MAR	0.411273	0.632184	0.86843	0.473582
APR	0.520423	0.559435	0.882643	0.589619
MAY	0.421157	0.640636	0.866794	0.485879
JUN	0.288941	1.267	0.753729	0.383349
JUL	0.375273	1.18951	0.766875	0.489353
AUG	0.450817	1.1275	0.77756	0.579784
SEP	0.403471	0.989386	0.801897	0.503146
OCT	0.398288	1.09525	0.783176	0.508555
NOV	0.430659	1.08095	0.785679	0.548136
DEC	0.598478	0.989143	0.80194	0.746287
JAN	0.630114	0.966128	0.80607	0.781712
FEB	0.554049	0.88323	0.821119	0.674749
MAR	0.584649	0.694073	0.85652	0.682587
APR	0.465825	0.6799	0.859233	0.542141
MAY	0.385285	0.977883	0.803958	0.479235
JUN	0.310397	1.13909	0.775551	0.400228
JUL	0.3732	1.35157	0.739638	0.504571
AUG	0.343745	1.26628	0.753849	0.455986
SEP	0.383921	1.2764	0.752149	0.510432
DEC	0.327012	0.977057	0.804106	0.406678
JAN	0.400735	1.00976	0.79826	0.502011
FEB	0.413765	0.779698	0.84031	0.492396
MAR	0.758536	0.365399	0.921699	0.822976
APR	0.531184	0.548912	0.884718	0.600399
MAY	0.564278	0.932175	0.8122	0.694753
MAY	0.848457	1.32587	0.743892	1.14056
JUN	1.84797	1.09747	0.782788	2.36076
JUL	1.32862	1.07319	0.78704	1.68812
AUG	1.16909	1.23683	0.75882	1.54066
SEP	1.14409	1.21968	0.761729	1.50196
OCT	1.44131	1.23544	0.759056	1.89881
NOV	0.815146	1.23519	0.759098	1.07383
DEC	0.710115	1.01676	0.797015	0.890969
SEP	1.10097	1.35213	0.739545	1.48872
OCT	0.875445	1.30261	0.747762	1.17075
NOV	0.915154	1.13407	0.776421	1.17868
DEC	0.619829	1.16574	0.770953	0.803978
JAN	0.754575	1.03316	0.794103	0.950223
FEB	0.858665	1.06718	0.788096	1.08954
MAR	0.75268	0.908048	0.816584	0.921742
APR	1.01094	0.825003	0.831858	1.21528
MAY	1.00332	1.03904	0.79306	1.26513
JUN	1.40618	1.1506	0.773562	1.8178
AUG	1.06931	1.33284	0.742735	1.4397
SEP	0.973574	1.32843	0.743467	1.30951
OCT	0.963904	1.21168	0.763091	1.26316
NOV	1.41425	1.16866	0.770451	1.83562
JAN	1.14758	1.00285	0.799491	1.43538
FEB	0.968982	1.20318	0.764538	1.26741
MAR	1.13342	1.11538	0.779665	1.45372
APR	0.925742	1.22305	0.761158	1.21623
MAY	1.1038	1.14633	0.7743	1.42554
JUN	1.22781	1.13877	0.775606	1.58303
JUL	1.52622	1.06357	0.788733	1.93503
AUG	0.900408	1.20603	0.764054	1.17846
SEP	1.39708	1.23717	0.758762	1.84127
OCT	0.990437	1.27358	0.752623	1.31598
NOV	0.87367	1.29076	0.749744	1.16529
DEC	1.12597	1.0744	0.786828	1.43103
JAN	0.784301	1.25729	0.755364	1.03831
FEB	0.872804	1.24464	0.757499	1.15222
MAR	0.851285	1.09072	0.783967	1.08587
APR	1.14848	0.904157	0.817294	1.40522
MAY	1.15288	1.18853	0.767043	1.50302
JUN	2.05673	1.13134	0.776894	2.64737
SEP	1.04038	1.09472	0.783269	1.32826
OCT	1.08139	1.37249	0.736194	1.4689
NOV	0.791346	1.28994	0.74988	1.0553
DEC	0.611676	1.08391	0.78516	0.779047
JAN	0.507469	1.2293	0.760096	0.667638
FEB	1.35953	1.0678	0.787987	1.72532
MAR	1.0444	1.0837	0.785197	1.33011
APR	0.943191	1.09063	0.783984	1.20308
MAY	0.849601	1.31997	0.744871	1.1406
OCT	0.859612	1.16997	0.770226	1.11605
NOV	0.687892	1.353	0.739402	0.930336
DEC	0.654352	1.15683	0.772487	0.847072
FEB	0.719436	1.08352	0.785228	0.916213
MAR	0.865968	0.979459	0.803675	1.07751
APR	0.693229	0.888323	0.820186	0.845209
MAY	0.809303	1.27328	0.752674	1.07524
JUN	1.25785	1.20746	0.76381	1.6468
AUG	0.903817	1.44695	0.724063	1.24826
SEP	0.62317	1.27417	0.752524	0.828106
APR	1.24658	1.0749	0.786741	1.58449
MAY	0.867878	1.20082	0.764943	1.13457
JUN	1.44986	1.27508	0.752371	1.92705
JUL	1.11113	1.28832	0.750152	1.4812
AUG	1.31245	1.22221	0.7613	1.72396
SEP	0.920255	1.29072	0.749751	1.22741
OCT	0.803629	1.2766	0.752116	1.06849
NOV	0.889388	1.24065	0.758174	1.17307
DEC	0.78913	1.32688	0.743724	1.06105
JAN	0.873353	1.21611	0.762336	1.14563
FEB	0.823864	1.25814	0.75522	1.09089
MAR	1.10793	1.16229	0.771547	1.43598
APR	0.95749	0.997814	0.80039	1.19628
MAY	0.861407	1.27257	0.752792	1.14428
JUN	1.92163	1.05733	0.789831	2.43297
JUL	0.657654	1.38658	0.733882	0.896131
AUG	0.858769	1.32614	0.743848	1.1545
SEP	0.775158	1.45024	0.723531	1.07135
OCT	0.77695	1.56271	0.705599	1.10112
OCT	0.726527	1.20326	0.764525	0.950298
NOV	0.532404	1.32648	0.743791	0.715797
DEC	0.84668	1.15395	0.772984	1.09534
JAN	0.728805	1.15831	0.772232	0.943764
FEB	0.622355	1.22317	0.761137	0.817665
MAR	0.995495	1.30039	0.748133	1.33064
APR	0.992045	1.1417	0.775101	1.27989
MAY	0.751907	1.09828	0.782646	0.960724
JUN	0.957651	1.20945	0.763471	1.25434
JUL	0.713608	1.52665	0.7113	1.00324
AUG	0.470999	1.27429	0.752503	0.62591
SEP	0.869816	1.18382	0.76785	1.13279
OCT	0.939271	1.06616	0.788276	1.19155
NOV	0.681164	1.07688	0.786392	0.866189
DEC	0.589614	0.896281	0.818731	0.720156
JAN	0.39316	0.983692	0.802917	0.489665
FEB	0.824291	0.920082	0.814395	1.01215
MAR	0.490271	1.10203	0.781992	0.626952
APR	0.799526	0.832462	0.830474	0.962734
MAY	0.837399	1.0475	0.791565	1.0579
JUN	1.15635	1.12265	0.778402	1.48554
JUL	1.30495	1.04868	0.791357	1.649
AUG	1.64752	1.13037	0.777062	2.12019
SEP	1.20169	1.21615	0.76233	1.57634
OCT	0.617581	1.21267	0.762923	0.809494
NOV	0.660762	1.00741	0.798678	0.82732
DEC	0.451962	1.16118	0.771737	0.585642
JAN	0.922656	1.03461	0.793846	1.16226
FEB	0.608881	1.19468	0.76599	0.794894
MAR	0.691796	0.949874	0.808998	0.855126
APR	0.959458	0.703042	0.854807	1.12243
MAY	1.04624	1.0578	0.789749	1.32477
JUN	1.36208	1.16992	0.770235	1.7684
JUL	1.44175	1.01701	0.796969	1.80904
AUG	1.50133	1.17437	0.76947	1.95112
SEP	1.0311	1.24494	0.757448	1.36127
OCT	0.963719	1.08412	0.785123	1.22747
NOV	0.618741	1.11584	0.779586	0.793679
DEC	0.641559	1.12562	0.777887	0.824746
JAN	0.557016	1.13728	0.775865	0.717929
FEB	0.792538	1.19991	0.765097	1.03587
MAR	1.14755	1.0823	0.785442	1.46102
APR	0.658006	1.20986	0.7634	0.861941
MAY	0.530234	0.972194	0.804979	0.658693
JUN	1.78859	1.17553	0.769271	2.32505
JUL	1.9739	1.15629	0.772582	2.55494
AUG	0.979984	1.29386	0.749225	1.308
SEP	0.946303	1.32996	0.743213	1.27326
OCT	0.540607	1.30395	0.747539	0.723183
FEB	0.581356	1.26374	0.754276	0.770747
MAR	0.922768	1.10675	0.781168	1.18127
MAY	1.40263	1.00321	0.799428	1.75454
JUN	1.79113	1.16596	0.770916	2.32337
JUL	1.67261	1.16498	0.771083	2.16917
AUG	1.46281	1.3098	0.746564	1.95939
SEP	1.1919	1.36943	0.736697	1.6179
OCT	0.809192	1.2135	0.76278	1.06085
NOV	0.516665	1.28013	0.751523	0.687491
DEC	0.719765	0.978352	0.803874	0.895371
JAN	1.04234	1.31524	0.745659	1.39787
FEB	0.860569	0.976793	0.804154	1.07016
MAR	0.900998	1.0401	0.792873	1.13637
APR	0.852976	1.24397	0.757612	1.12587
MAY	0.837238	1.14844	0.773935	1.08179
JUN	0.635076	1.19753	0.765504	0.829618
JUL	0.932167	1.15545	0.772726	1.20634
AUG	1.01283	1.11475	0.779776	1.29888
SEP	1.03424	1.06698	0.788131	1.31227
OCT	0.635154	1.05255	0.790675	0.803306
NOV	0.698148	1.15496	0.77281	0.903388
DEC	0.63459	0.976575	0.804193	0.789102
JAN	0.519065	1.03484	0.793805	0.653895
FEB	0.959187	1.12772	0.777521	1.23365
MAR	0.76131	1.07493	0.786734	0.967684
APR	0.929052	1.0386	0.793139	1.17136
MAY	0.76583	0.976189	0.804262	0.952215
JUN	2.02695	1.15279	0.773184	2.62156
JUL	1.55508	1.00132	0.799765	1.94443
AUG	0.858267	1.10972	0.780652	1.09942
SEP	0.412168	1.13157	0.776854	0.53056
OCT	0.235075	1.13281	0.776639	0.302682
NOV	0.676458	1.09618	0.783014	0.863916
DEC	0.460826	0.811073	0.834447	0.552253
JAN	0.244905	1.05803	0.789707	0.310121
FEB	1.11179	1.14777	0.774051	1.43633
MAR	0.496996	1.09228	0.783695	0.63417
APR	0.678391	1.03128	0.794436	0.853928
MAY	0.556979	0.975046	0.804467	0.692358
JUN	1.50906	1.25873	0.755122	1.99843
JUL	1.56659	1.14188	0.775069	2.02123
AUG	1.74554	1.13362	0.776499	2.24797
SEP	0.731599	1.25373	0.755964	0.967769
OCT	1.29072	1.18479	0.767683	1.68132
NOV	0.858607	1.20335	0.76451	1.12308
DEC	0.40736	1.20383	0.764428	0.532895
JAN	0.670822	1.14448	0.77462	0.866002
FEB	0.852656	1.1366	0.775982	1.09881
MAR	0.712995	1.04686	0.791679	0.900611
APR	1.12388	0.835633	0.829887	1.35426
MAY	0.768304	1.1623	0.771545	0.995799
JUL	1.36244	1.28627	0.750494	1.81539
AUG	1.32478	1.1946	0.766005	1.72947
SEP	0.694111	1.29558	0.748938	0.926794
OCT	0.738127	1.23303	0.759463	0.971906
NOV	0.515506	1.18247	0.768081	0.671161
DEC	0.493689	1.08674	0.784664	0.629172
JAN	0.859685	1.14509	0.774515	1.10997
FEB	0.578221	1.11272	0.780129	0.741186
MAR	0.993783	1.08218	0.785463	1.26522
APR	0.738204	1.1157	0.779611	0.946888
MAY	0.870162	1.04212	0.792517	1.09797
JUN	1.50183	1.28962	0.749933	2.00262
JUL	0.897451	1.32446	0.744126	1.20605
AUG	0.897929	1.2103	0.763325	1.17634
SEP	1.09832	1.22951	0.760061	1.44505
OCT	0.982986	1.31289	0.74605	1.31759
NOV	0.376824	1.0327	0.794184	0.474479
DEC	0.55852	1.11631	0.779504	0.716507
MAR	0.969876	1.08175	0.785538	1.23466
APR	1.09038	1.10922	0.780738	1.3966
MAY	0.71179	0.983956	0.802869	0.886558
JUN	0.922823	1.32473	0.744081	1.24022
JUL	1.58286	1.11391	0.779921	2.02952
AUG	1.22599	1.17	0.77022	1.59175
SEP	1.04992	1.1761	0.769174	1.36499
OCT	1.21099	1.23245	0.759563	1.59432
NOV	0.665887	1.15253	0.773229	0.861177
DEC	0.371915	1.09074	0.783965	0.474403
JAN	0.588256	1.16591	0.770924	0.763054
FEB	0.640685	1.08393	0.785157	0.815997
MAR	0.697645	1.00713	0.798729	0.873444
APR	0.867965	1.14574	0.774402	1.12082
MAY	0.864715	1.05591	0.790081	1.09446
JUN	1.28059	1.30428	0.747485	1.7132
JUL	1.4102	1.10511	0.781454	1.80459
AUG	1.3092	1.03224	0.794266	1.64831
SEP	0.699464	1.1627	0.771477	0.906655
OCT	0.667243	1.09246	0.783663	0.851441
NOV	0.998315	1.22317	0.761136	1.31161
DEC	0.805328	1.10808	0.780936	1.03123
JAN	0.556263	1.0727	0.787127	0.706701
FEB	0.333826	1.09655	0.782949	0.42637
MAR	0.686449	0.92227	0.813997	0.843307
APR	0.711194	0.889668	0.81994	0.867373
MAY	0.557383	1.08062	0.785737	0.709376
JUN	0.976173	1.19498	0.76594	1.27448
JUL	1.49411	1.09059	0.783991	1.90577
AUG	0.773267	1.13139	0.776886	0.995342
SEP	0.942051	1.3185	0.745116	1.2643
OCT	0.90329	1.13155	0.776858	1.16275
NOV	0.736855	1.108	0.780951	0.943535
DEC	0.921421	1.11201	0.780252	1.18093
JAN	0.744375	1.19518	0.765905	0.971889
FEB	0.602518	1.26068	0.754792	0.798257
MAR	0.823283	1.26349	0.754319	1.09143
APR	0.423441	1.02531	0.795494	0.5323
MAY	0.787457	0.919236	0.814548	0.966741
SEP	0.869816	1.18382	0.76785	1.13279
OCT	0.939271	1.06616	0.788276	1.19155
NOV	0.681164	1.07688	0.786392	0.866189
DEC	0.589614	0.896281	0.818731	0.720156
JAN	0.39316	0.983692	0.802917	0.489665
FEB	0.824291	0.920082	0.814395	1.01215
MAR	0.490271	1.10203	0.781992	0.626952
APR	0.799526	0.832462	0.830474	0.962734
MAY	0.837399	1.0475	0.791565	1.0579
JUN	1.15635	1.12265	0.778402	1.48554
JUL	1.30495	1.04868	0.791357	1.649
AUG	1.64752	1.13037	0.777062	2.12019
SEP	1.20169	1.21615	0.76233	1.57634
OCT	0.617581	1.21267	0.762923	0.809494
NOV	0.660762	1.00741	0.798678	0.82732
DEC	0.451962	1.16118	0.771737	0.585642
JAN	0.922656	1.03461	0.793846	1.16226
FEB	0.608881	1.19468	0.76599	0.794894
MAR	0.691796	0.949874	0.808998	0.855126
APR	0.959458	0.703042	0.854807	1.12243
MAY	1.04624	1.0578	0.789749	1.32477
JUN	1.36208	1.16992	0.770235	1.7684
JUL	1.44175	1.01701	0.796969	1.80904
AUG	1.50133	1.17437	0.76947	1.95112
SEP	1.0311	1.24494	0.757448	1.36127
OCT	0.963719	1.08412	0.785123	1.22747
NOV	0.618741	1.11584	0.779586	0.793679
DEC	0.641559	1.12562	0.777887	0.824746
JAN	0.557016	1.13728	0.775865	0.717929
FEB	0.792538	1.19991	0.765097	1.03587
MAR	1.14755	1.0823	0.785442	1.46102
APR	0.658006	1.20986	0.7634	0.861941
MAY	0.530234	0.972194	0.804979	0.658693
JUN	1.78859	1.17553	0.769271	2.32505
JUL	1.9739	1.15629	0.772582	2.55494
AUG	0.979984	1.29386	0.749225	1.308
SEP	0.946303	1.32996	0.743213	1.27326
OCT	0.540607	1.30395	0.747539	0.723183
FEB	0.581356	1.26374	0.754276	0.770747
MAR	0.922768	1.10675	0.781168	1.18127
MAY	1.40263	1.00321	0.799428	1.75454
JUN	1.79113	1.16596	0.770916	2.32337
JUL	1.67261	1.16498	0.771083	2.16917
AUG	1.46281	1.3098	0.746564	1.95939
SEP	1.1919	1.36943	0.736697	1.6179
OCT	0.809192	1.2135	0.76278	1.06085
NOV	0.516665	1.28013	0.751523	0.687491
DEC	0.719765	0.978352	0.803874	0.895371
JAN	1.04234	1.31524	0.745659	1.39787
FEB	0.860569	0.976793	0.804154	1.07016
MAR	0.900998	1.0401	0.792873	1.13637
APR	0.852976	1.24397	0.757612	1.12587
MAY	0.837238	1.14844	0.773935	1.08179
JUN	0.635076	1.19753	0.765504	0.829618
JUL	0.932167	1.15545	0.772726	1.20634
AUG	1.01283	1.11475	0.779776	1.29888
SEP	1.03424	1.06698	0.788131	1.31227
OCT	0.635154	1.05255	0.790675	0.803306
NOV	0.698148	1.15496	0.77281	0.903388
DEC	0.63459	0.976575	0.804193	0.789102
JAN	0.519065	1.03484	0.793805	0.653895
FEB	0.959187	1.12772	0.777521	1.23365
MAR	0.76131	1.07493	0.786734	0.967684
APR	0.929052	1.0386	0.793139	1.17136
MAY	0.76583	0.976189	0.804262	0.952215
JUN	2.02695	1.15279	0.773184	2.62156
JUL	1.55508	1.00132	0.799765	1.94443
AUG	0.858267	1.10972	0.780652	1.09942
SEP	0.412168	1.13157	0.776854	0.53056
OCT	0.235075	1.13281	0.776639	0.302682
NOV	0.676458	1.09618	0.783014	0.863916
DEC	0.460826	0.811073	0.834447	0.552253
JAN	0.244905	1.05803	0.789707	0.310121
FEB	1.11179	1.14777	0.774051	1.43633
MAR	0.496996	1.09228	0.783695	0.63417
APR	0.678391	1.03128	0.794436	0.853928
MAY	0.556979	0.975046	0.804467	0.692358
JUN	1.50906	1.25873	0.755122	1.99843
JUL	1.56659	1.14188	0.775069	2.02123
AUG	1.74554	1.13362	0.776499	2.24797
SEP	0.731599	1.25373	0.755964	0.967769
OCT	1.29072	1.18479	0.767683	1.68132
NOV	0.858607	1.20335	0.76451	1.12308
DEC	0.40736	1.20383	0.764428	0.532895
JAN	0.670822	1.14448	0.77462	0.866002
FEB	0.852656	1.1366	0.775982	1.09881
MAR	0.712995	1.04686	0.791679	0.900611
APR	1.12388	0.835633	0.829887	1.35426
MAY	0.768304	1.1623	0.771545	0.995799
JUL	1.36244	1.28627	0.750494	1.81539
AUG	1.32478	1.1946	0.766005	1.72947
SEP	0.694111	1.29558	0.748938	0.926794
OCT	0.738127	1.23303	0.759463	0.971906
NOV	0.515506	1.18247	0.768081	0.671161
DEC	0.493689	1.08674	0.784664	0.629172
JAN	0.859685	1.14509	0.774515	1.10997
FEB	0.578221	1.11272	0.780129	0.741186
MAR	0.993783	1.08218	0.785463	1.26522
APR	0.738204	1.1157	0.779611	0.946888
MAY	0.870162	1.04212	0.792517	1.09797
JUN	1.50183	1.28962	0.749933	2.00262
JUL	0.897451	1.32446	0.744126	1.20605
AUG	0.897929	1.2103	0.763325	1.17634
SEP	1.09832	1.22951	0.760061	1.44505
OCT	0.982986	1.31289	0.74605	1.31759
NOV	0.376824	1.0327	0.794184	0.474479
DEC	0.55852	1.11631	0.779504	0.716507
MAR	0.969876	1.08175	0.785538	1.23466
APR	1.09038	1.10922	0.780738	1.3966
MAY	0.71179	0.983956	0.802869	0.886558
JUN	0.922823	1.32473	0.744081	1.24022
JUL	1.58286	1.11391	0.779921	2.02952
AUG	1.22599	1.17	0.77022	1.59175
SEP	1.04992	1.1761	0.769174	1.36499
OCT	1.21099	1.23245	0.759563	1.59432
NOV	0.665887	1.15253	0.773229	0.861177
DEC	0.371915	1.09074	0.783965	0.474403
JAN	0.588256	1.16591	0.770924	0.763054
FEB	0.640685	1.08393	0.785157	0.815997
MAR	0.697645	1.00713	0.798729	0.873444
APR	0.867965	1.14574	0.774402	1.12082
MAY	0.864715	1.05591	0.790081	1.09446
JUN	1.28059	1.30428	0.747485	1.7132
JUL	1.4102	1.10511	0.781454	1.80459
AUG	1.3092	1.03224	0.794266	1.64831
SEP	0.699464	1.1627	0.771477	0.906655
OCT	0.667243	1.09246	0.783663	0.851441
NOV	0.998315	1.22317	0.761136	1.31161
DEC	0.805328	1.10808	0.780936	1.03123
JAN	0.556263	1.0727	0.787127	0.706701
FEB	0.333826	1.09655	0.782949	0.42637
MAR	0.686449	0.92227	0.813997	0.843307
APR	0.711194	0.889668	0.81994	0.867373
MAY	0.557383	1.08062	0.785737	0.709376
JUN	0.976173	1.19498	0.76594	1.27448
JUL	1.49411	1.09059	0.783991	1.90577
AUG	0.773267	1.13139	0.776886	0.995342
SEP	0.942051	1.3185	0.745116	1.2643
OCT	0.90329	1.13155	0.776858	1.16275
NOV	0.736855	1.108	0.780951	0.943535
DEC	0.921421	1.11201	0.780252	1.18093
JAN	0.744375	1.19518	0.765905	0.971889
FEB	0.602518	1.26068	0.754792	0.798257
MAR	0.823283	1.26349	0.754319	1.09143
APR	0.423441	1.02531	0.795494	0.5323
MAY	0.787457	0.919236	0.814548	0.966741
FEB	0.28805	1.0286	0.794911	0.362367
MAR	0.307339	0.759859	0.844038	0.364129
APR	0.553903	0.653242	0.864359	0.640825
MAY	0.629666	0.841554	0.828791	0.75974
JUN	1.20983	1.06321	0.788795	1.53378
JUL	0.58246	1.07927	0.785974	0.741068
OCT	0.457443	1.15317	0.773119	0.591685
NOV	0.342042	1.18968	0.766845	0.446038
DEC	0.253845	1.08312	0.785298	0.323247
JAN	0.280513	1.02575	0.795416	0.352662
FEB	0.143357	1.12913	0.777278	0.184435
MAR	0.296966	0.940236	0.81074	0.36629
APR	0.578119	1.09896	0.782527	0.738785
MAY	0.58141	1.12483	0.778023	0.747292
AUG	0.587193	1.18631	0.767423	0.765149
SEP	0.451037	1.31078	0.746402	0.604282
OCT	0.249949	1.25094	0.756434	0.330431
NOV	0.171928	1.24683	0.757129	0.227079
DEC	0.183844	0.955908	0.80791	0.227555
JAN	0.197259	0.960132	0.807149	0.24439
FEB	0.316931	0.828174	0.831269	0.381262
MAR	0.38885	1.00493	0.79912	0.486598
APR	0.435721	1.18079	0.768369	0.567072
JUN	0.402648	1.02546	0.795467	0.506178
JUL	0.535093	1.04916	0.791273	0.676243
AUG	0.674432	1.07328	0.787024	0.856939
SEP	0.821688	1.00042	0.799925	1.02721
OCT	0.255258	0.943359	0.810175	0.315065
NOV	0.256418	0.943307	0.810185	0.316493
DEC	0.271495	0.76213	0.84361	0.321825
JAN	0.244924	0.941846	0.810449	0.302208
FEB	0.432935	0.762827	0.843479	0.513273
MAR	0.359338	0.676786	0.85983	0.417917
APR	0.58306	0.866263	0.824234	0.707396
MAY	0.432404	1.01209	0.797844	0.541966
JUN	1.3022	1.0048	0.799143	1.6295
JUL	0.323279	1.29471	0.749082	0.431567
AUG	0.469953	1.29052	0.749783	0.626785
SEP	0.411854	1.26623	0.753859	0.546328
OCT	0.268541	1.23842	0.758551	0.354019
NOV	0.213253	0.96835	0.80567	0.26469
DEC	0.151679	0.648073	0.865357	0.175279
JAN	0.121121	0.844217	0.828299	0.146229
APR	0.250519	1.40247	0.731286	0.342573
MAY	0.396639	1.06173	0.789057	0.502675
JUN	0.757217	1.32713	0.743683	1.0182
JUL	0.800568	1.35645	0.738833	1.08356
AUG	0.868968	1.28137	0.751316	1.15659
SEP	0.360642	1.29071	0.749751	0.481015
OCT	0.517975	1.32261	0.744433	0.695798
NOV	0.26729	1.23288	0.75949	0.351934
DEC	0.220332	1.21114	0.763182	0.288702
JAN	0.269027	1.1245	0.778081	0.345757
FEB	0.469401	1.14143	0.775147	0.605564
MAR	0.283785	1.06255	0.788911	0.359717
APR	0.397383	0.793293	0.837765	0.474337
MAY	0.561011	0.965746	0.806138	0.695924
AUG	0.357094	1.3512	0.739699	0.482756
SEP	0.1135	1.28374	0.750918	0.151148
OCT	0.122773	1.28081	0.75141	0.16339
JAN	0.272928	1.11428	0.779856	0.349972
FEB	1.5608	0.643798	0.866183	1.80192
MAR	0.438577	1.05776	0.789755	0.555333
APR	0.542687	1.12938	0.777233	0.698229
MAY	0.404702	1.01832	0.796737	0.507949
JUN	0.577851	1.32308	0.744356	0.77631
OCT	0.27254	1.02	0.796437	0.342199
APR	0.416916	0.550055	0.884493	0.471362
MAY	0.429415	0.507622	0.892907	0.480918
JUN	0.282122	0.643884	0.866166	0.325714
JUL	0.585786	1.26789	0.75358	0.777338

## Sheet: 月AOD 550nm
Month	AOD_440nm	440-675_Angstrom_Exponent	0.8	AOD_550nm	Month	AOD_440nm	440-675_Angstrom_Exponent	0.8	AOD_550nm	Month	AOD_440nm	440-675_Angstrom_Exponent	0.8	AOD_550nm	Month	AOD_440nm	440-675_Angstrom_Exponent	0.8	AOD_550nm	Month	AOD_440nm	440-675_Angstrom_Exponent	0.8	AOD_550nm	Month	AOD_440nm	440-675_Angstrom_Exponent	0.8	AOD_550nm	Month	AOD_440nm	440-675_Angstrom_Exponent	0.8	AOD_550nm	Month	AOD_440nm	440-675_Angstrom_Exponent	0.8	AOD_550nm	Month	AOD_440nm	440-675_Angstrom_Exponent	0.8	AOD_550nm	Month	AOD_440nm	440-675_Angstrom_Exponent	0.8	AOD_550nm
JAN	0.781502	1.15957	0.772016	1.01229	FEB	0.173744	1.09061	0.783988	0.221616	MAR	1.25388	1.11837	0.779146	1.6093	APR	0.598136	1.03459	0.793849	0.753463	MAY	0.91453	0.975588	0.80437	1.13695	JUN	0.964042	1.30723	0.746992	1.29056	JUL	1.41478	1.01785	0.79682	1.77553	AUG	1.30358	1.13404	0.776426	1.67895	SEP	0.170344	1.06346	0.788751	0.215967	OCT	0.289204	1.20572	0.764107	0.378486
JAN	0.458425	1.31293	0.746043	0.614475	FEB	0.796106	1.19794	0.765433	1.04007	MAR	0.753172	1.09255	0.783648	0.96111	APR	0.844112	1.14047	0.775312	1.08874	MAY	0.720897	0.852076	0.826847	0.871862	JUN	1.05075	1.17874	0.768721	1.36689	JUL	1.5794	1.01759	0.796867	1.98202	AUG	0.964192	1.03703	0.793417	1.21524	SEP	0.558707	1.10602	0.781296	0.715103	OCT	0.56014	1.13805	0.775732	0.722079
JAN	0.484301	1.14722	0.774147	0.625593	FEB	0.232778	1.13873	0.775614	0.300121	MAR	0.726338	0.983599	0.802933	0.904606	APR	0.624066	0.884528	0.820881	0.760239	MAY	0.864758	1.10941	0.780705	1.10766	JUN	0.885439	1.18764	0.767195	1.15413	JUL	1.61438	1.08127	0.785622	2.05491	AUG	0.762979	1.15788	0.772306	0.987923	SEP	0.905067	0.982099	0.803202	1.12682	OCT	1.25398	1.13508	0.776247	1.61544
JAN	0.655307	1.24276	0.757817	0.86473	FEB	0.765598	1.38207	0.734622	1.04217	MAR	0.816762	1.33926	0.741673	1.10124	APR	0.447037	1.05185	0.790797	0.565299	MAY	0.433624	1.12049	0.778778	0.556801	JUN	0.920382	1.26946	0.753316	1.22177	JUL	1.36175	1.16737	0.770673	1.76696	AUG	0.84364	1.19971	0.765132	1.10261	SEP	0.591596	1.33936	0.741657	0.797668	OCT	0.652764	1.0638	0.788691	0.827655
JAN	0.402459	0.895332	0.818905	0.49146	FEB	0.404659	1.05091	0.790963	0.511603	MAR	0.953676	1.07377	0.786939	1.21188	APR	0.862869	0.967208	0.805875	1.07072	MAY	0.451805	1.0492	0.791265	0.570991	JUN	0.935878	1.29935	0.748308	1.25066	JUL	0.711118	1.06609	0.788289	0.902104	AUG	0.810068	1.15797	0.772291	1.04892	SEP	0.975176	1.34591	0.740572	1.31679	OCT	0.87519	1.04111	0.792695	1.10407
JAN	0.034183	0.820583	0.832678	0.0410519	FEB	0.37948	0.492476	0.89593	0.42356	MAR	0.525403	0.616279	0.871518	0.60286	APR	0.523186	0.391743	0.916297	0.570979	MAY	0.727315	0.825015	0.831855	0.874329	JUN	0.749316	1.1887	0.767013	0.976927	JUL	0.167573	1.02599	0.795373	0.210685	AUG	0.159983	0.700219	0.855346	0.187039	SEP	0.757189	1.05085	0.790974	0.957287	OCT	0.582252	1.12514	0.777969	0.748426
JAN	0.033567	1.29259	0.749437	0.0447896	FEB	0.037364	0.465888	0.901261	0.0414574	MAR	0.028198	0.231723	0.949607	0.0296944	APR	0.597773	0.533665	0.887733	0.67337	MAY	1.22584	0.117551	0.97411	1.25842	JUN	1.9378	0.984101	0.802843	2.41367	JUL	0.083702	0.272142	0.94108	0.0889425	AUG	0.062382	1.32491	0.744052	0.0838409	SEP	0.132605	0.792067	0.837994	0.158241	OCT	1.13323	1.18742	0.767233	1.47704
JAN	0.023893	0.615405	0.871688	0.02741	FEB	0.05287	0.430057	0.908496	0.0581951	MAR	0.177473	0.559234	0.882683	0.201061	APR	0.461522	0.317468	0.93161	0.495403	MAY	0.640381	1.06886	0.787801	0.812871	JUN	0.248898	0.598416	0.874999	0.284455	JUL	0.036051	1.7084	0.683029	0.0527811	AUG	0.08531	0.364126	0.921961	0.092531	SEP	0.086356	0.866846	0.824127	0.104785	OCT	0.793391	1.14091	0.775236	1.02342
JAN	0.023334	1.11386	0.779931	0.029918	FEB	0.03007	1.48917	0.717273	0.0419227	MAR	0.146073	1.04556	0.791909	0.184457	APR	0.613918	0.84593	0.827982	0.741463	MAY	0.228764	0.48404	0.897618	0.254857	JUN	0.119917	0.774332	0.841317	0.142535	JUL	0.042047	0.621617	0.870481	0.0483032	AUG	0.065224	0.208718	0.954494	0.0683336	SEP	0.039028	1.14851	0.773924	0.0504287	OCT	0.042253	1.036	0.793599	0.0532423
JAN	0.028332	1.36873	0.736811	0.0384522	FEB	0.031313	1.60662	0.698718	0.0448149	MAR	0.074372	0.510974	0.89224	0.0833543	APR	0.068265	0.197809	0.95682	0.0713457	MAY	0.088296	0.270294	0.941469	0.0937854	JUN	0.067245	0.302848	0.934654	0.0719464	JUL	0.052265	0.929947	0.812604	0.0643179	AUG	0.055764	0.897503	0.818508	0.0681288	SEP	0.061286	0.189259	0.958647	0.0639297	OCT	0.175308	0.582895	0.878035	0.19966
JAN	0.029119	0.610938	0.872557	0.033372	FEB	0.03125	1.57601	0.703508	0.0444202	MAR	0.049633	1.27282	0.752751	0.0659355	APR	0.109556	0.276018	0.940267	0.116516	MAY	0.076101	0.363467	0.922097	0.0825304	JUN	0.070738	0.222571	0.951548	0.0743399	JUL	0.087443	0.22763	0.950474	0.0919993	AUG	0.064345	1.26782	0.753591	0.0853845	SEP	0.038163	1.00262	0.799533	0.0477316	OCT	0.030634	0.936263	0.811459	0.0377517
JAN	0.020352	1.53068	0.71066	0.0286382	FEB	0.049611	0.720865	0.851414	0.0582689	MAR	0.038987	0.773217	0.841526	0.0463289	APR	0.088997	0.994621	0.800961	0.111113	MAY	0.082965	0.999263	0.800132	0.103689	JUN	0.06131	1.18234	0.768103	0.07982	JUL	2.18152	1.10176	0.78204	2.78952	AUG	0.057455	0.899216	0.818195	0.0702216	SEP	0.04631	0.500302	0.894367	0.0517796	OCT	0.025603	0.881435	0.821448	0.0311681
JAN	0.0379	0.617899	0.871203	0.0435031	FEB	0.094998	0.940531	0.810687	0.117182	MAR	0.097222	0.743579	0.84711	0.114769	APR	0.100337	0.777821	0.840662	0.119355	MAY	0.069774	0.42826	0.908861	0.0767708	JUN	0.049043	0.517546	0.890932	0.0550468	JUL	0.08915	1.37078	0.736474	0.12105	AUG	0.049431	2.4117	0.583824	0.0846677	SEP	0.040921	1.31369	0.745916	0.05486	OCT	0.028424	0.82122	0.83256	0.0341405
JAN	0.039637	1.27533	0.752329	0.0526857	FEB	0.056138	0.537547	0.886965	0.0632923	MAR	0.058564	1.3111	0.746347	0.0784675	APR	0.076417	1.24693	0.757111	0.100932	MAY	0.070666	0.856821	0.825972	0.0855549	JUN	0.051583	0.946899	0.809536	0.0637192	JUL	0.02451	0.617394	0.871301	0.0281303	AUG	1.39161	1.20821	0.763681	1.82224	SEP	0.041695	1.2759	0.752233	0.0554283	OCT	0.032739	1.43235	0.726425	0.0450687
JAN	0.048607	0.914837	0.815348	0.059615	FEB	0.034296	1.48852	0.717377	0.0478075	MAR	0.077633	0.712417	0.853021	0.0910095	APR	0.080651	0.546422	0.88521	0.0911095	MAY	0.066797	1.31234	0.746141	0.0895233	JUN	0.047151	1.36871	0.736814	0.063993	JUL	0.029559	0.825949	0.831682	0.0355412	AUG	1.545	1.15524	0.772763	1.99932	SEP	0.52355	1.18605	0.767468	0.682179	OCT	0.033088	0.531122	0.888237	0.0372513
JAN	0.019101	1.49981	0.715571	0.0266934	FEB	0.057406	0.757973	0.844393	0.0679849	MAR	0.042882	1.07422	0.78686	0.0544976	APR	0.207773	1.02945	0.79476	0.261429	MAY	0.084995	1.09663	0.782935	0.108559	JUN	0.051521	0.994002	0.801071	0.0643151	JUL	0.102288	1.13728	0.775865	0.131837	AUG	0.068981	0.965173	0.806241	0.0855587	SEP	0.047444	1.02182	0.796114	0.0595945	OCT	0.02826	0.669374	0.861253	0.0328126
JAN	0.021595	1.6387	0.693735	0.0311286	FEB	0.04042	1.02035	0.796375	0.050755	MAR	0.048824	1.19006	0.766781	0.063674	APR	0.12504	0.716021	0.852335	0.146703	MAY	0.08624	0.728048	0.850051	0.101453	JUN	0.071623	0.296736	0.93593	0.076526	JUL	0.043233	0.548682	0.884764	0.0488639	AUG	0.04065	0.600813	0.874531	0.0464821	SEP	0.041277	0.688454	0.857594	0.0481311	OCT	0.050913	0.89933	0.818174	0.0622276
JAN	0.030261	0.998955	0.800187	0.0378174	FEB	0.047047	1.30551	0.747279	0.0629577	MAR	0.559259	0.540949	0.886292	0.63101	APR	0.144201	0.932304	0.812176	0.177549	MAY	0.109002	0.545941	0.885305	0.123124	JUN	0.101516	0.400306	0.914548	0.111001	JUL	0.117684	0.582528	0.878107	0.13402	AUG	0.029756	1.18477	0.767686	0.0387606	SEP	0.022399	1.14194	0.775059	0.0288997	OCT	0.037746	0.831763	0.830604	0.0454441
JAN	0.482368	0.795019	0.837442	0.576002	FEB	0.025979	0.898896	0.818254	0.0317493	MAR	0.420863	0.724394	0.850744	0.4947	APR	0.085747	1.27371	0.752601	0.113934	MAY	0.093296	0.693368	0.856654	0.108907	JUN	0.065062	1.44368	0.724592	0.0897913	JUL	0.36065	1.27561	0.752281	0.479408	AUG	0.02886	1.00138	0.799754	0.0360861	SEP	0.022601	1.29937	0.748305	0.0302029	OCT	0.018856	1.16247	0.771516	0.0244402
JAN	0.563906	0.972176	0.804982	0.70052	FEB	0.361931	0.883134	0.821137	0.440768	MAR	0.506506	0.448559	0.904753	0.559828	APR	0.07951	1.21362	0.76276	0.10424	MAY	0.063371	1.19859	0.765322	0.082803	JUN	0.093774	0.800325	0.836451	0.112109	JUL	0.439729	1.2769	0.752065	0.584696	AUG	0.107696	0.985255	0.802637	0.134178	SEP	0.041676	0.784906	0.839334	0.0496537	OCT	0.026916	1.23101	0.759806	0.0354248
JAN	0.414427	0.746664	0.846527	0.489562	FEB	0.441808	0.87232	0.823121	0.536748	MAR	0.411273	0.632184	0.86843	0.473582	APR	0.051482	1.13222	0.776742	0.0662794	MAY	0.109836	1.06478	0.788519	0.139294	JUN	0.034759	0.731714	0.849356	0.040924	JUL	0.259177	1.15823	0.772246	0.335614	AUG	0.08602	0.981175	0.803368	0.107074	SEP	0.343132	0.91333	0.815622	0.4207	OCT	0.021146	1.05057	0.791023	0.0267325
JAN	0.513954	0.879457	0.821811	0.625392	FEB	0.263393	0.734406	0.848846	0.310296	MAR	0.584649	0.694073	0.85652	0.682587	APR	0.106185	1.37853	0.735202	0.14443	MAY	0.062193	1.04006	0.79288	0.0784393	JUN	0.05193	0.954821	0.808106	0.0642614	JUL	0.365917	0.995399	0.800822	0.456927	AUG	0.049091	0.800641	0.836392	0.0586938	SEP	0.27257	1.24401	0.757605	0.359779	OCT	0.031862	0.893122	0.819309	0.0388889
JAN	0.630114	0.966128	0.80607	0.781712	FEB	0.395408	0.586708	0.877288	0.450716	MAR	0.758536	0.365399	0.921699	0.822976	APR	0.072398	1.04872	0.79135	0.0914867	MAY	0.086753	1.21561	0.762422	0.113786	JUN	0.107362	1.36376	0.737629	0.14555	JUL	0.375273	1.18951	0.766875	0.489353	AUG	0.564607	1.07933	0.785962	0.718364	SEP	0.251611	1.20189	0.764759	0.329007	OCT	0.333359	1.00681	0.798785	0.417333
JAN	0.400735	1.00976	0.79826	0.502011	FEB	0.394938	0.713728	0.852771	0.463123	MAR	0.75268	0.908048	0.816584	0.921742	APR	0.129441	1.46082	0.721825	0.179325	MAY	0.093613	1.10486	0.781498	0.119787	JUN	0.036867	0.848561	0.827496	0.0445525	JUL	0.3732	1.35157	0.739638	0.504571	AUG	0.426338	1.0615	0.789097	0.540286	SEP	0.31594	0.941052	0.810593	0.389764	OCT	0.298965	1.17172	0.769925	0.388304
JAN	0.754575	1.03316	0.794103	0.950223	FEB	0.554049	0.88323	0.821119	0.674749	MAR	1.13342	1.11538	0.779665	1.45372	APR	0.564384	0.410908	0.912387	0.61858	MAY	0.081912	1.1094	0.780707	0.10492	JUN	0.050456	0.836428	0.829739	0.0608094	JUL	1.32862	1.07319	0.78704	1.68812	AUG	0.307314	1.30142	0.747962	0.410869	SEP	0.285342	1.11223	0.780214	0.365723	OCT	0.349597	1.37646	0.735541	0.475292
JAN	1.14758	1.00285	0.799491	1.43538	FEB	0.413765	0.779698	0.84031	0.492396	MAR	0.851285	1.09072	0.783967	1.08587	APR	0.469447	0.781721	0.839931	0.558912	MAY	0.07436	0.834454	0.830105	0.089579	JUN	0.410725	0.729998	0.849681	0.483387	JUL	1.52622	1.06357	0.788733	1.93503	AUG	0.293536	1.04837	0.791412	0.370902	SEP	0.403471	0.989386	0.801897	0.503146	OCT	0.368113	0.966885	0.805933	0.456754
JAN	0.784301	1.25729	0.755364	1.03831	FEB	0.858665	1.06718	0.788096	1.08954	MAR	1.0444	1.0837	0.785197	1.33011	APR	0.555204	0.695283	0.856289	0.648384	MAY	0.43706	0.60147	0.874403	0.499838	JUN	0.311891	1.16855	0.770469	0.404806	JUL	1.11113	1.28832	0.750152	1.4812	AUG	0.375685	1.05333	0.790535	0.475229	SEP	0.383921	1.2764	0.752149	0.510432	OCT	0.330378	1.10384	0.781677	0.422653
JAN	0.507469	1.2293	0.760096	0.667638	FEB	0.968982	1.20318	0.764538	1.26741	MAR	0.865968	0.979459	0.803675	1.07751	APR	0.651399	0.42226	0.910078	0.715761	MAY	0.492294	0.782368	0.839809	0.586197	JUN	0.370458	1.00061	0.79989	0.463136	JUL	0.657654	1.38658	0.733882	0.896131	AUG	0.450817	1.1275	0.77756	0.579784	SEP	1.14409	1.21968	0.761729	1.50196	OCT	0.398288	1.09525	0.783176	0.508555
JAN	0.873353	1.21611	0.762336	1.14563	FEB	0.872804	1.24464	0.757499	1.15222	MAR	1.10793	1.16229	0.771547	1.43598	APR	0.520423	0.559435	0.882643	0.589619	MAY	0.35403	0.850083	0.827215	0.427978	JUN	0.389972	1.02734	0.795134	0.490448	JUL	0.713608	1.52665	0.7113	1.00324	AUG	0.343745	1.26628	0.753849	0.455986	SEP	1.10097	1.35213	0.739545	1.48872	OCT	1.44131	1.23544	0.759056	1.89881
JAN	0.728805	1.15831	0.772232	0.943764	FEB	1.35953	1.0678	0.787987	1.72532	MAR	0.995495	1.30039	0.748133	1.33064	APR	0.465825	0.6799	0.859233	0.542141	MAY	0.420128	0.679414	0.859326	0.488904	JUN	0.288941	1.267	0.753729	0.383349	JUL	1.30495	1.04868	0.791357	1.649	AUG	1.16909	1.23683	0.75882	1.54066	SEP	0.973574	1.32843	0.743467	1.30951	OCT	0.875445	1.30261	0.747762	1.17075
JAN	0.39316	0.983692	0.802917	0.489665	FEB	0.719436	1.08352	0.785228	0.916213	MAR	0.490271	1.10203	0.781992	0.626952	APR	0.531184	0.548912	0.884718	0.600399	MAY	0.421157	0.640636	0.866794	0.485879	JUN	0.310397	1.13909	0.775551	0.400228	JUL	1.44175	1.01701	0.796969	1.80904	AUG	1.06931	1.33284	0.742735	1.4397	SEP	1.39708	1.23717	0.758762	1.84127	OCT	0.963904	1.21168	0.763091	1.26316
JAN	0.922656	1.03461	0.793846	1.16226	FEB	0.823864	1.25814	0.75522	1.09089	MAR	0.691796	0.949874	0.808998	0.855126	APR	1.01094	0.825003	0.831858	1.21528	MAY	0.385285	0.977883	0.803958	0.479235	JUN	1.84797	1.09747	0.782788	2.36076	JUL	1.9739	1.15629	0.772582	2.55494	AUG	0.900408	1.20603	0.764054	1.17846	SEP	1.04038	1.09472	0.783269	1.32826	OCT	0.990437	1.27358	0.752623	1.31598
JAN	0.557016	1.13728	0.775865	0.717929	FEB	0.622355	1.22317	0.761137	0.817665	MAR	1.14755	1.0823	0.785442	1.46102	APR	0.925742	1.22305	0.761158	1.21623	MAY	0.564278	0.932175	0.8122	0.694753	JUN	1.40618	1.1506	0.773562	1.8178	JUL	1.67261	1.16498	0.771083	2.16917	AUG	0.903817	1.44695	0.724063	1.24826	SEP	0.62317	1.27417	0.752524	0.828106	OCT	1.08139	1.37249	0.736194	1.4689
JAN	1.04234	1.31524	0.745659	1.39787	FEB	0.824291	0.920082	0.814395	1.01215	MAR	0.922768	1.10675	0.781168	1.18127	APR	1.14848	0.904157	0.817294	1.40522	MAY	0.848457	1.32587	0.743892	1.14056	JUN	1.22781	1.13877	0.775606	1.58303	JUL	0.932167	1.15545	0.772726	1.20634	AUG	1.31245	1.22221	0.7613	1.72396	SEP	0.920255	1.29072	0.749751	1.22741	OCT	0.859612	1.16997	0.770226	1.11605
JAN	0.519065	1.03484	0.793805	0.653895	FEB	0.608881	1.19468	0.76599	0.794894	MAR	0.900998	1.0401	0.792873	1.13637	APR	0.943191	1.09063	0.783984	1.20308	MAY	1.00332	1.03904	0.79306	1.26513	JUN	2.05673	1.13134	0.776894	2.64737	JUL	1.55508	1.00132	0.799765	1.94443	AUG	0.858769	1.32614	0.743848	1.1545	SEP	0.775158	1.45024	0.723531	1.07135	OCT	0.803629	1.2766	0.752116	1.06849
JAN	0.244905	1.05803	0.789707	0.310121	FEB	0.792538	1.19991	0.765097	1.03587	MAR	0.76131	1.07493	0.786734	0.967684	APR	0.693229	0.888323	0.820186	0.845209	MAY	1.1038	1.14633	0.7743	1.42554	JUN	1.25785	1.20746	0.76381	1.6468	JUL	1.56659	1.14188	0.775069	2.02123	AUG	0.470999	1.27429	0.752503	0.62591	SEP	0.869816	1.18382	0.76785	1.13279	OCT	0.77695	1.56271	0.705599	1.10112
JAN	0.670822	1.14448	0.77462	0.866002	FEB	0.581356	1.26374	0.754276	0.770747	MAR	0.496996	1.09228	0.783695	0.63417	APR	1.24658	1.0749	0.786741	1.58449	MAY	1.15288	1.18853	0.767043	1.50302	JUN	1.44986	1.27508	0.752371	1.92705	JUL	1.36244	1.28627	0.750494	1.81539	AUG	1.64752	1.13037	0.777062	2.12019	SEP	1.20169	1.21615	0.76233	1.57634	OCT	0.726527	1.20326	0.764525	0.950298
JAN	0.859685	1.14509	0.774515	1.10997	FEB	0.860569	0.976793	0.804154	1.07016	MAR	0.712995	1.04686	0.791679	0.900611	APR	0.95749	0.997814	0.80039	1.19628	MAY	0.849601	1.31997	0.744871	1.1406	JUN	1.92163	1.05733	0.789831	2.43297	JUL	0.897451	1.32446	0.744126	1.20605	AUG	1.50133	1.17437	0.76947	1.95112	SEP	1.0311	1.24494	0.757448	1.36127	OCT	0.939271	1.06616	0.788276	1.19155
JAN	0.588256	1.16591	0.770924	0.763054	FEB	0.959187	1.12772	0.777521	1.23365	MAR	0.993783	1.08218	0.785463	1.26522	APR	0.992045	1.1417	0.775101	1.27989	MAY	0.809303	1.27328	0.752674	1.07524	JUN	0.957651	1.20945	0.763471	1.25434	JUL	1.58286	1.11391	0.779921	2.02952	AUG	0.979984	1.29386	0.749225	1.308	SEP	0.946303	1.32996	0.743213	1.27326	OCT	0.617581	1.21267	0.762923	0.809494
JAN	0.556263	1.0727	0.787127	0.706701	FEB	1.11179	1.14777	0.774051	1.43633	MAR	0.969876	1.08175	0.785538	1.23466	APR	0.799526	0.832462	0.830474	0.962734	MAY	0.867878	1.20082	0.764943	1.13457	JUN	1.15635	1.12265	0.778402	1.48554	JUL	1.4102	1.10511	0.781454	1.80459	AUG	1.46281	1.3098	0.746564	1.95939	SEP	1.1919	1.36943	0.736697	1.6179	OCT	0.963719	1.08412	0.785123	1.22747
JAN	0.744375	1.19518	0.765905	0.971889	FEB	0.852656	1.1366	0.775982	1.09881	MAR	0.697645	1.00713	0.798729	0.873444	APR	0.959458	0.703042	0.854807	1.12243	MAY	0.861407	1.27257	0.752792	1.14428	JUN	1.36208	1.16992	0.770235	1.7684	JUL	1.49411	1.09059	0.783991	1.90577	AUG	1.01283	1.11475	0.779776	1.29888	SEP	1.03424	1.06698	0.788131	1.31227	OCT	0.540607	1.30395	0.747539	0.723183
JAN	0.39316	0.983692	0.802917	0.489665	FEB	0.578221	1.11272	0.780129	0.741186	MAR	0.686449	0.92227	0.813997	0.843307	APR	0.658006	1.20986	0.7634	0.861941	MAY	0.751907	1.09828	0.782646	0.960724	JUN	1.78859	1.17553	0.769271	2.32505	JUL	1.30495	1.04868	0.791357	1.649	AUG	0.858267	1.10972	0.780652	1.09942	SEP	0.412168	1.13157	0.776854	0.53056	OCT	0.809192	1.2135	0.76278	1.06085
JAN	0.922656	1.03461	0.793846	1.16226	FEB	0.640685	1.08393	0.785157	0.815997	MAR	0.823283	1.26349	0.754319	1.09143	APR	0.852976	1.24397	0.757612	1.12587	MAY	0.837399	1.0475	0.791565	1.0579	JUN	1.79113	1.16596	0.770916	2.32337	JUL	1.44175	1.01701	0.796969	1.80904	AUG	1.74554	1.13362	0.776499	2.24797	SEP	0.731599	1.25373	0.755964	0.967769	OCT	0.635154	1.05255	0.790675	0.803306
JAN	0.557016	1.13728	0.775865	0.717929	FEB	0.333826	1.09655	0.782949	0.42637	MAR	0.490271	1.10203	0.781992	0.626952	APR	0.929052	1.0386	0.793139	1.17136	MAY	1.04624	1.0578	0.789749	1.32477	JUN	0.635076	1.19753	0.765504	0.829618	JUL	1.9739	1.15629	0.772582	2.55494	AUG	1.32478	1.1946	0.766005	1.72947	SEP	0.694111	1.29558	0.748938	0.926794	OCT	0.235075	1.13281	0.776639	0.302682
JAN	1.04234	1.31524	0.745659	1.39787	FEB	0.602518	1.26068	0.754792	0.798257	MAR	0.691796	0.949874	0.808998	0.855126	APR	0.678391	1.03128	0.794436	0.853928	MAY	0.530234	0.972194	0.804979	0.658693	JUN	2.02695	1.15279	0.773184	2.62156	JUL	1.67261	1.16498	0.771083	2.16917	AUG	0.897929	1.2103	0.763325	1.17634	SEP	1.09832	1.22951	0.760061	1.44505	OCT	1.29072	1.18479	0.767683	1.68132
JAN	0.519065	1.03484	0.793805	0.653895	FEB	0.824291	0.920082	0.814395	1.01215	MAR	1.14755	1.0823	0.785442	1.46102	APR	1.12388	0.835633	0.829887	1.35426	MAY	1.40263	1.00321	0.799428	1.75454	JUN	1.50906	1.25873	0.755122	1.99843	JUL	0.932167	1.15545	0.772726	1.20634	AUG	1.22599	1.17	0.77022	1.59175	SEP	1.04992	1.1761	0.769174	1.36499	OCT	0.738127	1.23303	0.759463	0.971906
JAN	0.244905	1.05803	0.789707	0.310121	FEB	0.608881	1.19468	0.76599	0.794894	MAR	0.922768	1.10675	0.781168	1.18127	APR	0.738204	1.1157	0.779611	0.946888	MAY	0.837238	1.14844	0.773935	1.08179	JUN	1.50183	1.28962	0.749933	2.00262	JUL	1.55508	1.00132	0.799765	1.94443	AUG	1.3092	1.03224	0.794266	1.64831	SEP	0.699464	1.1627	0.771477	0.906655	OCT	0.982986	1.31289	0.74605	1.31759
JAN	0.670822	1.14448	0.77462	0.866002	FEB	0.792538	1.19991	0.765097	1.03587	MAR	0.900998	1.0401	0.792873	1.13637	APR	1.09038	1.10922	0.780738	1.3966	MAY	0.76583	0.976189	0.804262	0.952215	JUN	0.922823	1.32473	0.744081	1.24022	JUL	1.56659	1.14188	0.775069	2.02123	AUG	0.773267	1.13139	0.776886	0.995342	SEP	0.942051	1.3185	0.745116	1.2643	OCT	1.21099	1.23245	0.759563	1.59432
JAN	0.859685	1.14509	0.774515	1.10997	FEB	0.581356	1.26374	0.754276	0.770747	MAR	0.76131	1.07493	0.786734	0.967684	APR	0.867965	1.14574	0.774402	1.12082	MAY	0.556979	0.975046	0.804467	0.692358	JUN	1.28059	1.30428	0.747485	1.7132	JUL	1.36244	1.28627	0.750494	1.81539	AUG	1.64752	1.13037	0.777062	2.12019	SEP	0.869816	1.18382	0.76785	1.13279	OCT	0.667243	1.09246	0.783663	0.851441
JAN	0.588256	1.16591	0.770924	0.763054	FEB	0.860569	0.976793	0.804154	1.07016	MAR	0.496996	1.09228	0.783695	0.63417	APR	0.711194	0.889668	0.81994	0.867373	MAY	0.768304	1.1623	0.771545	0.995799	JUN	0.976173	1.19498	0.76594	1.27448	JUL	0.897451	1.32446	0.744126	1.20605	AUG	1.50133	1.17437	0.76947	1.95112	SEP	1.20169	1.21615	0.76233	1.57634	OCT	0.90329	1.13155	0.776858	1.16275
JAN	0.556263	1.0727	0.787127	0.706701	FEB	0.959187	1.12772	0.777521	1.23365	MAR	0.712995	1.04686	0.791679	0.900611	APR	0.423441	1.02531	0.795494	0.5323	MAY	0.870162	1.04212	0.792517	1.09797	JUN	1.15635	1.12265	0.778402	1.48554	JUL	1.58286	1.11391	0.779921	2.02952	AUG	0.979984	1.29386	0.749225	1.308	SEP	1.0311	1.24494	0.757448	1.36127	OCT	0.939271	1.06616	0.788276	1.19155
JAN	0.744375	1.19518	0.765905	0.971889	FEB	1.11179	1.14777	0.774051	1.43633	MAR	0.993783	1.08218	0.785463	1.26522	APR	0.799526	0.832462	0.830474	0.962734	MAY	0.71179	0.983956	0.802869	0.886558	JUN	1.36208	1.16992	0.770235	1.7684	JUL	1.4102	1.10511	0.781454	1.80459	AUG	1.46281	1.3098	0.746564	1.95939	SEP	0.946303	1.32996	0.743213	1.27326	OCT	0.617581	1.21267	0.762923	0.809494
JAN	0.280513	1.02575	0.795416	0.352662	FEB	0.852656	1.1366	0.775982	1.09881	MAR	0.969876	1.08175	0.785538	1.23466	APR	0.959458	0.703042	0.854807	1.12243	MAY	0.864715	1.05591	0.790081	1.09446	JUN	1.78859	1.17553	0.769271	2.32505	JUL	1.49411	1.09059	0.783991	1.90577	AUG	1.01283	1.11475	0.779776	1.29888	SEP	1.1919	1.36943	0.736697	1.6179	OCT	0.963719	1.08412	0.785123	1.22747
JAN	0.197259	0.960132	0.807149	0.24439	FEB	0.578221	1.11272	0.780129	0.741186	MAR	0.697645	1.00713	0.798729	0.873444	APR	0.658006	1.20986	0.7634	0.861941	MAY	0.557383	1.08062	0.785737	0.709376	JUN	1.79113	1.16596	0.770916	2.32337	JUL	0.58246	1.07927	0.785974	0.741068	AUG	0.858267	1.10972	0.780652	1.09942	SEP	1.03424	1.06698	0.788131	1.31227	OCT	0.540607	1.30395	0.747539	0.723183
JAN	0.244924	0.941846	0.810449	0.302208	FEB	0.640685	1.08393	0.785157	0.815997	MAR	0.686449	0.92227	0.813997	0.843307	APR	0.852976	1.24397	0.757612	1.12587	MAY	0.787457	0.919236	0.814548	0.966741	JUN	0.635076	1.19753	0.765504	0.829618	JUL	0.535093	1.04916	0.791273	0.676243	AUG	1.74554	1.13362	0.776499	2.24797	SEP	0.412168	1.13157	0.776854	0.53056	OCT	0.809192	1.2135	0.76278	1.06085
JAN	0.121121	0.844217	0.828299	0.146229	FEB	0.333826	1.09655	0.782949	0.42637	MAR	0.823283	1.26349	0.754319	1.09143	APR	0.929052	1.0386	0.793139	1.17136	MAY	0.837399	1.0475	0.791565	1.0579	JUN	2.02695	1.15279	0.773184	2.62156	JUL	0.323279	1.29471	0.749082	0.431567	AUG	1.32478	1.1946	0.766005	1.72947	SEP	0.731599	1.25373	0.755964	0.967769	OCT	0.635154	1.05255	0.790675	0.803306
JAN	0.269027	1.1245	0.778081	0.345757	FEB	0.602518	1.26068	0.754792	0.798257	MAR	0.307339	0.759859	0.844038	0.364129	APR	0.678391	1.03128	0.794436	0.853928	MAY	1.04624	1.0578	0.789749	1.32477	JUN	1.50906	1.25873	0.755122	1.99843	JUL	0.800568	1.35645	0.738833	1.08356	AUG	0.897929	1.2103	0.763325	1.17634	SEP	0.694111	1.29558	0.748938	0.926794	OCT	0.235075	1.13281	0.776639	0.302682
JAN	0.272928	1.11428	0.779856	0.349972	FEB	0.28805	1.0286	0.794911	0.362367	MAR	0.296966	0.940236	0.81074	0.36629	APR	1.12388	0.835633	0.829887	1.35426	MAY	0.530234	0.972194	0.804979	0.658693	JUN	1.50183	1.28962	0.749933	2.00262	JUL	0.585786	1.26789	0.75358	0.777338	AUG	1.22599	1.17	0.77022	1.59175	SEP	1.09832	1.22951	0.760061	1.44505	OCT	1.29072	1.18479	0.767683	1.68132
				0.586202	FEB	0.143357	1.12913	0.777278	0.184435	MAR	0.38885	1.00493	0.79912	0.486598	APR	0.738204	1.1157	0.779611	0.946888	MAY	1.40263	1.00321	0.799428	1.75454	JUN	0.922823	1.32473	0.744081	1.24022					1.20901	AUG	1.3092	1.03224	0.794266	1.64831	SEP	1.04992	1.1761	0.769174	1.36499	OCT	0.738127	1.23303	0.759463	0.971906
					FEB	0.316931	0.828174	0.831269	0.381262	MAR	0.359338	0.676786	0.85983	0.417917	APR	1.09038	1.10922	0.780738	1.3966	MAY	0.837238	1.14844	0.773935	1.08179	JUN	1.28059	1.30428	0.747485	1.7132						AUG	0.773267	1.13139	0.776886	0.995342	SEP	0.699464	1.1627	0.771477	0.906655	OCT	0.982986	1.31289	0.74605	1.31759
					FEB	0.432935	0.762827	0.843479	0.513273	MAR	0.283785	1.06255	0.788911	0.359717	APR	0.867965	1.14574	0.774402	1.12082	MAY	0.76583	0.976189	0.804262	0.952215	JUN	0.976173	1.19498	0.76594	1.27448						AUG	0.587193	1.18631	0.767423	0.765149	SEP	0.942051	1.3185	0.745116	1.2643	OCT	1.21099	1.23245	0.759563	1.59432
					FEB	0.469401	1.14143	0.775147	0.605564	MAR	0.438577	1.05776	0.789755	0.555333	APR	0.711194	0.889668	0.81994	0.867373	MAY	0.556979	0.975046	0.804467	0.692358	JUN	1.20983	1.06321	0.788795	1.53378						AUG	0.674432	1.07328	0.787024	0.856939	SEP	0.451037	1.31078	0.746402	0.604282	OCT	0.667243	1.09246	0.783663	0.851441
					FEB	1.5608	0.643798	0.866183	1.80192					0.780597	APR	0.423441	1.02531	0.795494	0.5323	MAY	0.768304	1.1623	0.771545	0.995799	JUN	0.402648	1.02546	0.795467	0.506178						AUG	0.469953	1.29052	0.749783	0.626785	SEP	0.821688	1.00042	0.799925	1.02721	OCT	0.90329	1.13155	0.776858	1.16275
									0.666915						APR	0.553903	0.653242	0.864359	0.640825	MAY	0.870162	1.04212	0.792517	1.09797	JUN	1.3022	1.0048	0.799143	1.6295						AUG	0.868968	1.28137	0.751316	1.15659	SEP	0.411854	1.26623	0.753859	0.546328	OCT	0.457443	1.15317	0.773119	0.591685
月	AOD_550nm														APR	0.578119	1.09896	0.782527	0.738785	MAY	0.71179	0.983956	0.802869	0.886558	JUN	0.757217	1.32713	0.743683	1.0182						AUG	0.357094	1.3512	0.739699	0.482756	SEP	0.360642	1.29071	0.749751	0.481015	OCT	0.249949	1.25094	0.756434	0.330431
1	0.586202														APR	0.435721	1.18079	0.768369	0.567072	MAY	0.864715	1.05591	0.790081	1.09446	JUN	0.577851	1.32308	0.744356	0.77631										1.01086	SEP	0.1135	1.28374	0.750918	0.151148	OCT	0.255258	0.943359	0.810175	0.315065
2	0.666915														APR	0.58306	0.866263	0.824234	0.707396	MAY	0.557383	1.08062	0.785737	0.709376	JUN	0.282122	0.643884	0.866166	0.325714															0.822129	OCT	0.268541	1.23842	0.758551	0.354019
3	0.780597														APR	0.250519	1.40247	0.731286	0.342573	MAY	0.787457	0.919236	0.814548	0.966741					1.11299																OCT	0.517975	1.32261	0.744433	0.695798
4	0.733922														APR	0.397383	0.793293	0.837765	0.474337	MAY	0.629666	0.841554	0.828791	0.75974																					OCT	0.122773	1.28081	0.75141	0.16339
5	0.7251														APR	0.542687	1.12938	0.777233	0.698229	MAY	0.58141	1.12483	0.778023	0.747292																					OCT	0.27254	1.02	0.796437	0.342199
6	1.11299														APR	0.416916	0.550055	0.884493	0.471362	MAY	0.432404	1.01209	0.797844	0.541966																									0.754452
7	1.20901																		0.733922	MAY	0.396639	1.06173	0.789057	0.502675
8	1.01086																			MAY	0.561011	0.965746	0.806138	0.695924
9	0.822129																			MAY	0.404702	1.01832	0.796737	0.507949
10	0.754452																			MAY	0.429415	0.507622	0.892907	0.480918
11	0.649034																							0.7251
12	0.588665
[truncated: 10 more columns]

## Sheet: 2010-2018
Month	AOD_550nm		Month	AOD_550nm		Month	AOD_550nm		Month	AOD_550nm		Month	AOD_550nm		Month	AOD_550nm		Month	AOD_550nm		Month	AOD_550nm		Month	AOD_550nm
2010-FEB	0.0632923		2011-MAY	0.082803		2012-MAR	0.0910095		2013-MAY	0.0895233		2014-MAY	0.871862		2015-JAN	0.614475		2016-JAN	0.625593		2017-JAN	0.86473		2018-JAN	0.49146
2010-MAR	0.114769		2011-JUN	0.0897913		2012-APR	0.10424		2013-JUN	0.063993		2014-JUN	1.36689		2015-FEB	1.04007		2016-FEB	0.300121		2017-FEB	1.04217		2018-FEB	0.511603
2010-APR	0.177549		2011-JUL	0.12105		2012-MAY	0.139294		2013-JUL	0.0643179		2014-JUL	1.77553		2015-MAR	0.96111		2016-MAR	0.904606		2017-MAR	1.10124		2018-MAR	1.21188
2010-MAY	0.108907		2011-AUG	0.0855587		2012-JUN	0.112109		2013-AUG	0.0702216		2014-AUG	1.21524		2015-APR	1.08874		2016-APR	0.760239		2017-APR	0.565299		2018-APR	1.07072
2010-JUN	0.111001		2011-SEP	0.0595945		2012-AUG	0.0464821		2013-SEP	0.0554283		2014-SEP	1.12682		2015-MAY	1.10766		2016-MAY	0.556801		2017-MAY	0.570991		2018-MAY	0.874329
2010-OCT	0.0328126		2011-OCT	0.0622276		2012-SEP	0.0481311		2013-APR	0.0662794		2014-OCT	1.61544		2015-JUN	1.15413		2016-JUN	1.22177		2017-JUN	1.25066		2018-JUN	0.976927
2010-NOV	0.0377866		2011-NOV	0.0440114		2012-OCT	0.0454441		2013-MAY	0.0784393		2014-NOV	0.757316		2015-JUL	1.98202		2016-JUL	2.05491		2017-JUL	1.76696		2018-FEB	0.117182
2010-JAN	0.489562		2011-DEC	0.0387732		2012-NOV	0.03044		2013-JUN	0.040924		2014-DEC	0.396598		2015-AUG	0.987923		2016-AUG	1.10261		2017-AUG	1.04892		2018-APR	0.146703
2010-FEB	0.450716		2011-JAN	0.625392		2012-DEC	0.0279239		2013-JUL	0.0281303		2014-MAY	0.108559		2015-SEP	0.797668		2016-SEP	1.31679		2017-SEP	0.957287		2018平均	0.675101
2010-MAR	0.559828		2011-FEB	0.463123		2012-JAN	0.781712		2013-AUG	0.0387606		2014-JAN	0.0266934		2015-OCT	0.827655		2016-OCT	1.10407		2017-OCT	0.748426
2010-APR	0.715761		2011-MAR	0.473582		2012-FEB	0.674749		2013-OCT	0.0244402		2014-FEB	0.050755		2015-NOV	1.13986		2016-NOV	0.743681		2017-NOV	0.539953
2010-MAY	0.488904		2011-APR	0.589619		2012-MAR	0.682587		2013-NOV	0.0205553		2014-MAR	0.0544976		2015-DEC	1.16682		2016-DEC	0.761866		2017-DEC	0.402609
2010-JUN	0.490448		2011-MAY	0.485879		2012-APR	0.542141		2013-DEC	0.0241836		2014-APR	0.14443		2015-JAN	0.033372		2016-JAN	0.0286382		2017-AUG	0.0846677
2010-JUL	0.456927		2011-JUN	0.383349		2012-MAY	0.479235		2013-JAN	0.502011		2014-MAY	0.113786		2015-FEB	0.0582689		2016-APR	0.261429		2017-NOV	0.0795039
2010-AUG	0.475229		2011-JUL	0.489353		2012-JUN	0.400228		2013-FEB	0.492396		2014-JUN	0.0642614		2015-MAR	0.0463289		2016-MAY	0.123124		2017-JAN	0.378174
2010-SEP	0.365723		2011-AUG	0.579784		2012-JUL	0.504571		2013-MAR	0.822976		2014-JUL	0.0355412		2015-APR	0.0911095		2016-JUN	0.076526		2017-FEB	0.317493
2010-OCT	0.422653		2011-SEP	0.503146		2012-AUG	0.455986		2013-APR	0.600399		2014-AUG	0.0360861		2015-MAY	0.101453		2016-JUL	0.0919993		2017-MAY	0.089579
2010-NOV	0.384329		2011-OCT	0.508555		2012-SEP	0.510432		2013-MAY	0.694753		2014-SEP	0.0288997		2015-JUN	0.0643151		2016-APR	0.179325		2017-JUN	0.0608094
2010-DEC	0.372881		2011-NOV	0.548136		2012-DEC	0.406678		2013-JAN	1.10997		2014-OCT	0.0354248		2015-DEC	0.0450008		2016-MAY	0.10492		2017-JUL	0.13402
2010-FEB	0.916213		2011-DEC	0.746287		2012-JAN	1.14563		2013-FEB	0.741186		2014-MAR	1.23466		2015-JAN	0.0311286		2016-JUN	0.0445525		2017-AUG	0.586938
2010-MAR	1.07751		2011-APR	1.58449		2012-FEB	1.09089		2013-MAR	1.26522		2014-APR	1.3966		2015-FEB	0.0629577		2016-JUL	0.0488639		2017-SEP	0.496537
2010-APR	0.845209		2011-MAY	1.13457		2012-MAR	1.43598		2013-APR	0.946888		2014-MAY	0.886558		2015-MAR	0.063674		2016-AUG	0.107074		2017-OCT	0.388889
2010-MAY	1.07524		2011-JUN	1.92705		2012-APR	1.19628		2013-MAY	1.09797		2014-JUN	1.24022		2015-APR	0.0914867		2016-SEP	0.0302029		2017-NOV	0.38911
2010-JUN	1.6468		2011-JUL	1.4812		2012-MAY	1.14428		2013-JUN	2.00262		2014-JUL	2.02952		2015-MAY	0.119787		2016-OCT	0.0267325		2017-JAN	0.971889
2010-AUG	1.24826		2011-AUG	1.72396		2012-JUN	2.43297		2013-JUL	1.20605		2014-AUG	1.59175		2015-JUN	0.14555		2016-NOV	0.0188621		2017-FEB	0.798257
2010-SEP	0.828106		2011-SEP	1.22741		2012-JUL	0.896131		2013-AUG	1.17634		2014-SEP	1.36499		2015-JUL	0.131837		2016-DEC	0.0237844		2017-MAR	1.09143
2010-JAN	0.653895		2011-OCT	1.06849		2012-AUG	1.1545		2013-SEP	1.44505		2014-OCT	1.59432		2015-AUG	0.134178		2016-JAN	0.943764		2017-APR	0.5323
2010-FEB	1.23365		2011-NOV	1.17307		2012-SEP	1.07135		2013-OCT	1.31759		2014-NOV	0.861177		2015-NOV	0.0593765		2016-FEB	0.817665		2017-MAY	0.966741
2010-MAR	0.967684		2011-DEC	1.06105		2012-OCT	1.10112		2013-NOV	0.474479		2014-DEC	0.474403		2015-OCT	0.950298		2016-MAR	1.33064		2017-JAN	0.971889
2010-APR	1.17136		2011-JAN	0.310121		2012-JAN	0.866002		2013-DEC	0.716507		2014-MAR	1.23466		2015-NOV	0.715797		2016-APR	1.27989		2017-FEB	0.798257
2010-MAY	0.952215		2011-FEB	1.43633		2012-FEB	1.09881		2013-JAN	1.10997		2014-APR	1.3966		2015-DEC	1.09534		2016-MAY	0.960724		2017-MAR	1.09143
2010-JUN	2.62156		2011-MAR	0.63417		2012-MAR	0.900611		2013-FEB	0.741186		2014-MAY	0.886558		2015-JAN	0.763054		2016-JUN	1.25434		2017-APR	0.5323
2010-JUL	1.94443		2011-APR	0.853928		2012-APR	1.35426		2013-MAR	1.26522		2014-JUN	1.24022		2015-FEB	0.815997		2016-JUL	1.00324		2017-MAY	0.966741
2010-AUG	1.09942		2011-MAY	0.692358		2012-MAY	0.995799		2013-APR	0.946888		2014-JUL	2.02952		2015-MAR	0.873444		2016-AUG	0.62591		2017平均	0.68443
2010-SEP	0.53056		2011-JUN	1.99843		2012-JUL	1.81539		2013-MAY	1.09797		2014-AUG	1.59175		2015-APR	1.12082		2016-JAN	0.706701
2010-OCT	0.302682		2011-JUL	2.02123		2012-AUG	1.72947		2013-JUN	2.00262		2014-SEP	1.36499		2015-MAY	1.09446		2016-FEB	0.42637
2010-NOV	0.863916		2011-AUG	2.24797		2012-SEP	0.926794		2013-JUL	1.20605		2014-OCT	1.59432		2015-JUN	1.7132		2016-MAR	0.843307
2010-DEC	0.552253		2011-SEP	0.967769		2012-OCT	0.971906		2013-AUG	1.17634		2014-NOV	0.861177		2015-JUL	1.80459		2016-APR	0.867373
2010-JAN	0.653895		2011-OCT	1.68132		2012-NOV	0.671161		2013-SEP	1.44505		2014-DEC	0.474403		2015-AUG	1.64831		2016-MAY	0.709376
2010-FEB	1.23365		2011-NOV	1.12308		2012-DEC	0.629172		2013-OCT	1.31759		2014-JAN	0.349972		2015-SEP	0.906655		2016-JUN	1.27448
2010-MAR	0.967684		2011-DEC	0.532895		2012-JAN	0.866002		2013-NOV	0.474479		2014-FEB	1.80192		2015-OCT	0.851441		2016-JUL	1.90577
2010-APR	1.17136		2011-JAN	0.310121		2012-FEB	1.09881		2013-DEC	0.716507		2014-MAR	0.555333		2015-NOV	1.31161		2016-AUG	0.995342
2010-MAY	0.952215		2011-FEB	1.43633		2012-MAR	0.900611		2013平均	0.732796		2014-APR	0.698229		2015-DEC	1.03123		2016-SEP	1.2643
2010-JUN	2.62156		2011-MAR	0.63417		2012-APR	1.35426					2014-MAY	0.507949		2015-JAN	0.763054		2016-OCT	1.16275
2010-JUL	1.94443		2011-APR	0.853928		2012-MAY	0.995799					2014-JUN	0.77631		2015-FEB	0.815997		2016-NOV	0.943535
2010-AUG	1.09942		2011-MAY	0.692358		2012-JUL	1.81539					2014-OCT	0.342199		2015-MAR	0.873444		2016-DEC	1.18093
2010-SEP	0.53056		2011-JUN	1.99843		2012-AUG	1.72947					2014平均	0.874021		2015-APR	1.12082		2016-JAN	0.706701
2010-OCT	0.302682		2011-JUL	2.02123		2012-SEP	0.926794								2015-MAY	1.09446		2016-FEB	0.42637
2010-NOV	0.863916		2011-AUG	2.24797		2012-OCT	0.971906								2015-JUN	1.7132		2016-MAR	0.843307
2010-DEC	0.552253		2011-SEP	0.967769		2012-NOV	0.671161								2015-JUL	1.80459		2016-APR	0.867373
2010-JAN	0.302208		2011-OCT	1.68132		2012-DEC	0.629172								2015-AUG	1.64831		2016-MAY	0.709376
2010-FEB	0.513273		2011-NOV	1.12308		2012-JAN	0.345757								2015-SEP	0.906655		2016-JUN	1.27448
2010-MAR	0.417917		2011-DEC	0.532895		2012-FEB	0.605564								2015-OCT	0.851441		2016-JUL	1.90577
2010-APR	0.707396		2011-JAN	0.146229		2012-MAR	0.359717								2015-NOV	1.31161		2016-AUG	0.995342
2010-MAY	0.541966		2011-APR	0.342573		2012-APR	0.474337								2015-DEC	1.03123		2016-SEP	1.2643
2010-JUN	1.6295		2011-MAY	0.502675		2012-MAY	0.695924								2015平均	0.814164		2016-OCT	1.16275
2010-JUL	0.431567		2011-JUN	1.0182		2012-AUG	0.482756											2016-NOV	0.943535
2010-AUG	0.626785		2011-JUL	1.08356		2012-SEP	0.151148											2016-DEC	1.18093
2010-SEP	0.546328		2011-AUG	1.15659		2012-OCT	0.16339											2016平均	0.782685
2010-OCT	0.354019		2011-SEP	0.481015		2012平均	0.778811
2010-NOV	0.26469		2011-OCT	0.695798
2010-DEC	0.175279		2011-NOV	0.351934
2010平均	0.746042		2011-DEC	0.288702
			2011平均	0.863933

## Sheet: 2004-2009
Month	AOD_550nm		Month	AOD_550nm		Month	AOD_550nm		Month	AOD_550nm		Month	AOD_550nm		Month	AOD_550nm			AOD_550nm
2004-SEP	1.13279		2005-APR	0.741463		2006-AUG	0.0838409		2007-FEB	0.0414574		2008-FEB	0.42356		2009-OCT	1.02342		2005	1.12244
2004-OCT	1.19155		2005-MAY	0.812871		2006-SEP	0.104785		2007-MAR	0.0296944		2008-MAR	0.60286		2009-NOV	1.46299		2006	1.03107
2004-NOV	0.866189		2005-JUN	2.41367		2006-OCT	0.0377517		2007-APR	0.0713457		2008-APR	0.67337		2009-DEC	1.57234		2007	0.900273
2004-DEC	0.720156		2005-JUL	0.902104		2006-NOV	0.0353954		2007-MAY	0.0937854		2008-MAY	1.25842		2009-JAN	0.447896		2008	0.982126
2004-SEP	1.13279		2005-SEP	1.48872		2006-AUG	1.82224		2007-JUN	0.0719464		2008-OCT	1.47704		2009-FEB	0.419227		2009	0.771425
2004-OCT	1.19155		2005-OCT	1.17075		2006-SEP	0.682179		2007-JUL	0.0889425		2008-NOV	0.802146		2009-MAR	0.184457		2010	0.746042
2004-NOV	0.866189		2005-NOV	1.17868		2006-AUG	0.718364		2007-AUG	0.092531		2008-JAN	0.0410519		2009-APR	0.111113		2011	0.863933
2004-DEC	0.720156		2005-DEC	0.803978		2006-SEP	0.4207		2007-SEP	0.0504287		2008-FEB	0.0581951		2009-MAY	0.103689		2012	0.778811
2004平均	0.977672		2005-JAN	0.489665		2006-OCT	0.417333		2007-NOV	0.0252901		2008-MAR	0.201061		2009-JUN	0.7982		2013	0.732796
			2005-FEB	1.01215		2006-NOV	0.413142		2007-DEC	0.0243291		2008-APR	0.116516		2009-JUL	0.527811		2014	0.874021
			2005-MAR	0.626952		2006-DEC	0.602292		2007-JAN	0.576002		2008-MAY	0.0825304		2009-AUG	0.681288		2015	0.814164
			2005-APR	0.962734		2006-JAN	0.950223		2007-FEB	0.440768		2008-JUN	0.0743399		2009-SEP	0.477316		2016	0.782685
			2005-MAY	1.0579		2006-FEB	1.08954		2007-MAR	0.63101		2008-AUG	0.0683336		2009-OCT	0.311681		2017	0.68443
			2005-JUN	1.48554		2006-MAR	0.921742		2007-APR	0.61858		2008-SEP	0.0639297		2009-NOV	0.350918		2018	0.675101
			2005-JUL	1.649		2006-APR	1.21528		2007-MAY	0.499838		2008-JUL	2.78952		2009-DEC	0.329561
			2005-AUG	2.12019		2006-MAY	1.26513		2007-JUN	0.483387		2008-AUG	1.99932		2009-OCT	0.372513
			2005-SEP	1.57634		2006-JUN	1.8178		2007-JUL	0.479408		2008-JAN	0.70052		2009-NOV	0.346556
			2005-OCT	0.809494		2006-AUG	1.4397		2007-AUG	0.540286		2008-FEB	0.536748		2009-DEC	0.313626
			2005-NOV	0.82732		2006-SEP	1.30951		2007-SEP	0.359779		2008-MAR	0.4947		2009-FEB	0.310296
			2005-DEC	0.585642		2006-OCT	1.26316		2007-OCT	0.388304		2008-APR	0.558912		2009-APR	0.648384
			2005-JAN	0.489665		2006-NOV	1.83562		2007-NOV	0.554401		2008-MAY	0.586197		2009-MAY	0.427978
			2005-FEB	1.01215		2006-JAN	1.16226		2007-DEC	0.704918		2008-JUN	0.404806		2009-JUN	0.463136
			2005-MAR	0.626952		2006-FEB	0.794894		2007-JAN	1.43538		2008-JUL	0.584696		2009-JUL	0.335614
			2005-APR	0.962734		2006-MAR	0.855126		2007-FEB	1.26741		2008-AUG	0.410869		2009-AUG	0.370902
			2005-MAY	1.0579		2006-APR	1.12243		2007-MAR	1.45372		2008-SEP	0.329007		2009-SEP	0.389764
			2005-JUN	1.48554		2006-MAY	1.32477		2007-APR	1.21623		2008-OCT	0.475292		2009-OCT	0.456754
			2005-JUL	1.649		2006-JUN	1.7684		2007-MAY	1.42554		2008-NOV	0.775384		2009-NOV	0.446093
			2005-AUG	2.12019		2006-JUL	1.80904		2007-JUN	1.58303		2008-MAY	1.14056		2009-DEC	0.518275
			2005-SEP	1.57634		2006-AUG	1.95112		2007-JUL	1.93503		2008-JUN	2.36076		2009-JAN	0.667638
			2005-OCT	0.809494		2006-SEP	1.36127		2007-AUG	1.17846		2008-JUL	1.68812		2009-FEB	1.72532
			2005-NOV	0.82732		2006-OCT	1.22747		2007-SEP	1.84127		2008-AUG	1.54066		2009-MAR	1.33011
			2005-DEC	0.585642		2006-NOV	0.793679		2007-OCT	1.31598		2008-SEP	1.50196		2009-APR	1.20308
			2005平均	1.12244		2006-DEC	0.824746		2007-NOV	1.16529		2008-OCT	1.89881		2009-MAY	1.1406
						2006-JAN	1.16226		2007-DEC	1.43103		2008-NOV	1.07383		2009-OCT	1.11605
						2006-FEB	0.794894		2007-JAN	0.717929		2008-DEC	0.890969		2009-NOV	0.930336
						2006-MAR	0.855126		2007-FEB	1.03587		2008-JAN	1.03831		2009-DEC	0.847072
						2006-APR	1.12243		2007-MAR	1.46102		2008-FEB	1.15222		2009-JAN	1.39787
						2006-MAY	1.32477		2007-APR	0.861941		2008-MAR	1.08587		2009-FEB	1.07016
						2006-JUN	1.7684		2007-MAY	0.658693		2008-APR	1.40522		2009-MAR	1.13637
						2006-JUL	1.80904		2007-JUN	2.32505		2008-MAY	1.50302		2009-APR	1.12587
						2006-AUG	1.95112		2007-JUL	2.55494		2008-JUN	2.64737		2009-MAY	1.08179
						2006-SEP	1.36127		2007-AUG	1.308		2008-SEP	1.32826		2009-JUN	0.829618
						2006-OCT	1.22747		2007-SEP	1.27326		2008-OCT	1.4689		2009-JUL	1.20634
						2006-NOV	0.793679		2007-OCT	0.723183		2008-NOV	1.0553		2009-AUG	1.29888
						2006-DEC	0.824746		2007-JAN	0.717929		2008-DEC	0.779047		2009-SEP	1.31227
						2006-FEB	0.362367		2007-FEB	1.03587		2008-FEB	0.770747		2009-OCT	0.803306
						2006-MAR	0.364129		2007-MAR	1.46102		2008-MAR	1.18127		2009-NOV	0.903388
						2006-APR	0.640825		2007-APR	0.861941		2008-MAY	1.75454		2009-DEC	0.789102
						2006-MAY	0.75974		2007-MAY	0.658693		2008-JUN	2.32337		2009-JAN	1.39787
						2006-JUN	1.53378		2007-JUN	2.32505		2008-JUL	2.16917		2009-FEB	1.07016
						2006-JUL	0.741068		2007-JUL	2.55494		2008-AUG	1.95939		2009-MAR	1.13637
						2006-JUL	0.777338		2007-AUG	1.308		2008-SEP	1.6179		2009-APR	1.12587
						2006平均	1.03107		2007-SEP	1.27326		2008-OCT	1.06085		2009-MAY	1.08179
									2007-OCT	0.723183		2008-NOV	0.687491		2009-JUN	0.829618
									2007-OCT	0.591685		2008-DEC	0.895371		2009-JUL	1.20634
									2007-NOV	0.446038		2008-FEB	0.770747		2009-AUG	1.29888
									2007-DEC	0.323247		2008-MAR	1.18127		2009-SEP	1.31227
									2007平均	0.900273		2008-MAY	1.75454		2009-OCT	0.803306
												2008-JUN	2.32337		2009-NOV	0.903388
												2008-JUL	2.16917		2009-DEC	0.789102
												2008-AUG	1.95939		2009-JAN	0.24439
												2008-SEP	1.6179		2009-FEB	0.381262
												2008-OCT	1.06085		2009-MAR	0.486598
												2008-NOV	0.687491		2009-APR	0.567072
												2008-DEC	0.895371		2009-JUN	0.506178
												2008-JAN	0.352662		2009-JUL	0.676243
												2008-FEB	0.184435		2009-AUG	0.856939
												2008-MAR	0.36629		2009-SEP	1.02721
												2008-APR	0.738785		2009-OCT	0.315065
												2008-MAY	0.747292		2009-NOV	0.316493
												2008-AUG	0.765149		2009-DEC	0.321825
												2008-SEP	0.604282		2009平均	0.771425
												2008-OCT	0.330431
												2008-NOV	0.227079
												2008-DEC	0.227555
												2008-APR	0.471362
												2008-MAY	0.480918
												2008-JUN	0.325714
												2006-JUL	0.777338
												2008平均	0.982126
