# Supplementary material for: Long-term variations in solar radiation, diffuse radiation, and diffuse radiation fraction caused by aerosols in China during 1961–2016
Source: PLoS One. 2021 May 3;16(5):e0250376. doi: 10.1371/journal.pone.0250376 (PMC8092767; doi:10.1371/journal.pone.0250376)
Supplement: S2 Data — (XLSX) [file pone.0250376.s002.xlsx]

## Sheet: Sheet1
LON	LAT	Total radiation		LON	LAT	Diffuse radiation		LON	LAT	Diffuse radiation fraction
103.383	23.3833	5647.67		103.083	38.6333	2527.38		126.767	45.75	0.433917
129.467	42.8833	4692.98		113.333	40.1	2264.54		87.65	43.7833	0.372204
103.083	38.6333	6057.59		103.333	29.5167	2435.48		75.9833	39.4667	0.467062
113.333	40.1	5623.42		101.75	36.7167	2561.71		94.9	36.4167	0.373467
115.617	32.1667	4737.35		98.5	25.0167	2516.43		123.45	41.7333	0.457696
103.333	29.5167	4606.53		111.367	35.65	2451.55		116.467	39.8	0.466379
101.75	36.7167	5788.3		111.967	43.65	2129.41		91.1333	29.6667	0.316781
98.5	25.0167	5543.06		79.9333	37.1333	3252.81		102.683	25.0167	0.461276
111.367	35.65	4931.82		88.1667	39.0333	3051.13		113.65	34.7167	0.545069
111.967	43.65	6289.17		112.55	37.7833	2386.14		114.133	30.6167	0.561825
123.45	41.7333	5122.83		111.3	30.7	2263.03		113.333	23.1667	0.598604
79.9333	37.1333	5906.12		94.6833	40.15	2603.36		103.883	36.05	0.505979
88.1667	39.0333	6043.77		100.783	22	2687.03		104.017	30.6667	0.71693
112.55	37.7833	5267.58		115	25.8667	2399.55		88.0833	47.7333	0.350531
111.3	30.7	3948.61		117.05	36.6	2185.98		127.45	50.25	0.402836
94.6833	40.15	6395.25		93.5167	42.8167	2292.53		130.283	46.8167	0.426401
100.217	26.8667	6006.51		89.2	42.9333	2465.11		81.3333	43.95	0.359498
100.783	22	5604.25		88.0833	47.7333	1917.58		82.9667	41.7167	0.499877
115	25.8667	4491.83		97.1667	31.15	2454.82		88.1667	39.0333	0.503046
117.05	36.6	4906.65		81.3333	43.95	1983.99		79.9333	37.1333	0.558437
93.5167	42.8167	6247.99		108.217	22.6333	2708.98		93.5167	42.8167	0.36745
89.2	42.9333	5598.38		110.3	25.3167	2287.16		94.6833	40.15	0.404167
88.0833	47.7333	5514.89		125.217	43.9	2141.48		103.083	38.6333	0.428698
97.1667	31.15	6098.27		106.733	26.5833	2280.48		101.75	36.7167	0.434496
81.3333	43.95	5502.31		119.283	26.0833	2255.82		111.967	43.65	0.339752
108.217	22.6333	4581.15		120.167	30.2333	2150.66		111.3	30.7	0.39574
110.3	25.3167	4123.67		110.35	20.0333	2407.51		109.733	39.5667	0.362486
125.217	43.9	4956.98		130.283	46.8167	1790.49		106.217	38.4833	0.427586
106.733	26.5833	3660.37		117.067	39.0833	2318.35		112.55	37.7833	0.442274
119.283	26.0833	4428.55		118.8	32	2291.3		111.367	35.65	0.480308
120.167	30.2333	4279.55		116.683	23.4	2458.45		125.217	43.9	0.429155
110.35	20.0333	5021.35		94.9	36.4167	2596.18		121.4	37.5333	0.41002
130.283	46.8167	4386.79		115.917	28.6	2324.31		117.067	39.0833	0.442692
117.067	39.0833	5051.46		117.3	31.7833	2146.69		117.05	36.6	0.442287
118.8	32	4584.8		75.9833	39.4667	2653.36		92.0667	31.4833	0.426188
116.683	23.4	5070.32		126.767	45.75	2046		97.0167	33.0167	0.435993
94.9	36.4167	6948.54		92.0667	31.4833	2489.65		97.1667	31.15	0.407631
115.917	28.6	4472.52		113.65	34.7167	2634.33		103.333	29.5167	0.558546
117.3	31.7833	4319.83		120.45	41.55	2248.87		98.5	25.0167	0.460644
75.9833	39.4667	5695.14		116.467	39.8	2427.66		104.283	26.8667	0.50933
126.767	45.75	4721.8		87.65	43.7833	1939.65		100.783	22	0.490695
122.267	43.6	4973.1		102.683	25.0167	2415.62		108.933	34.3	0.551777
92.0667	31.4833	6261.38		97.0167	33.0167	2499.17		108.4	30.7667	0.593986
113.65	34.7167	4845.85		106.217	38.4833	2522.39		111.3	30.7	0.572549
120.45	41.55	4927		91.1333	29.6667	2296.56		106.733	26.5833	0.633715
116.467	39.8	5226.51		114.133	30.6167	2467.86		110.3	25.3167	0.571932
87.65	43.7833	5257.15		113.333	23.1667	2568.01		115	25.8667	0.52714
102.683	25.0167	5341.8		80.0833	32.5	1517.66		118.8	32	0.496958
97.0167	33.0167	5879.77		108.933	34.3	2458.89		117.3	31.7833	0.517177
106.217	38.4833	5893.42		103.883	36.05	2679.68		120.167	30.2333	0.512313
121.633	38.9	4876.52		104.017	30.6667	2519.25		115.917	28.6	0.512313
91.1333	29.6667	7305.91		104.733	31.45	2552.32		119.283	26.0833	0.512712
114.133	30.6167	4424.03		106.267	36	2363.02		116.683	23.4	0.498725
113.333	23.1667	4307.17		109.733	39.5667	2051.64		108.217	22.6333	0.583929
119.75	49.2167	4955.8		112.917	28.2167	2371.25		110.35	20.0333	0.491254
80.0833	32.5	7449.44		82.9667	41.7167	2951.74		102.667	37.9167	0.390389
108.933	34.3	4447.73		104.283	26.8667	2423.45		111.683	40.8167	0.401495
103.883	36.05	5298.7		106.467	29.5833	2070.46		103.95	22.5	0.564646
104.017	30.6667	3534.62		121.4	37.5333	1933.05		113.083	28.2	0.529647
104.733	31.45	3633.23		106.883	27.7	2275.26		106.483	29.5167	0.638151
106.267	36	5554		113.6	24.6833	2355.36		106.883	27.7	0.674212
115.983	29.5833	4821.29		108.4	30.7667	2105.54		121.433	31.1667	0.519954
109.733	39.5667	5654.69		121.433	31.1667	2399.53		121.267	30.2	0.47035
114.4	36.05	4805.99		121.267	30.2	2129.63		113.6	24.6833	0.530522
124.067	40.4667	4878.59		113.083	28.2	2217.5		113.35	22.5333	0.560315
114	33.5833	4683.15		106.483	29.5167	2064.71		112.917	28.2167	0.6059
103.717	27.35	5140.98		113.35	22.5333	2416.08		89.5667	44.0167	0.357568
112.917	28.2167	3921.4		101.067	41.95	2095.27		105.433	28.8833	0.669716
82.9667	41.7167	5899.71		121.45	31.4	2559.85		106.267	36	0.470219
104.283	26.8667	4760.53		109.517	18.2333	2813.58		111.15	40.6833	0.363436
106.467	29.5833	3036.48		111.15	40.6833	1862.04		80.0833	32.5	0.233752
121.4	37.5333	4728.36		105.433	28.8833	2143.22		106.1	30.7833	0.631959
106.883	27.7	3396.12		103.95	22.5	2662.99		103.75	29.5667	0.679316
108.4	30.7667	3573.87		103.75	29.5667	2339.25		104.733	31.45	0.695942
121.433	31.1667	4636.69		106.1	30.7833	2237.54		106.467	29.5833	0.698743
121.267	30.2	4564.31		103.833	30.7	2595.17		121.45	31.4	0.564982
113.6	24.6833	4462.4		104.15	35.8667	2491.47		109.517	18.2333	0.470338
113.083	28.2	4207.14		111.683	40.8167	2000.09		101.067	41.95	0.323463
106.483	29.5167	3269.91		102.667	37.9167	2346.03		122.517	52.9667	0.428056
103.95	22.5	4735.97		89.5667	44.0167	1952.48		103.833	30.7	0.717531
105.75	34.5833	5287.93			MIN	1517.66		104.15	35.8667	0.45637
111.683	40.8167	5018.61			MAX	3252.81			MIN	0.233752
102.667	37.9167	6016.02			AVE	2351.89			MAX	0.717531
116.583	35.4333	4405.07							AVE	0.490091
113.35	22.5333	4362.11
111.15	40.6833	5128.41
103.75	29.5667	3456.81
106.1	30.7833	3547.44
105.433	28.8833	3304.78
89.5667	44.0167	5458.69
116.117	43.95	5616.99
109.5	36.6	4991.58
118.833	35.5833	5010.45
112.583	33.0333	4426.98
109.033	32.7167	4035.26
101.717	26.5833	5894.27
108.517	41.5667	6351.48
109.983	39.8333	5872
118.317	27.05	4849.62
121.217	46.6	5359.38
118.283	29.7167	4385.65
112.4	26.4167	3979.42
109.733	28.3167	3530.31
100.25	34.4667	6327.44
100.133	37.3333	6467.42
112.333	16.8333	6444.25
121.6	32.0667	4835.57
121.417	28.6167	4636.66
98.4833	39.7667	6073.5
86.5667	42.0833	5637.86
80.2333	41.1667	5473.98
121.25	37.5	5222.29
118.883	39.4333	5042.62
100	31.6167	6595.52
102.55	32.8	6166.21
83	46.7333	5540.05
109.133	21.45	4947.78
101.067	41.95	6499.83
121.45	31.4	4553.64
109.517	18.2333	5992.32
119.033	33.6	4841.2
119.017	33.6333	4781.82
105.383	28.7833	3505.35
107.633	35.7333	5263.42
103.833	30.7	3631.11
108.967	34.4333	4571.89
104.15	35.8667	5591.83
	MIN	3036.48
	MAX	7449.44
	AVE	5050.23
										0.433917
										0.372204
										0.467062
										0.373467
										0.457696
										0.466379
										0.316781
										0.461276
										0.545069
										0.561825
										0.598604
										0.505979
										0.71693
										0.350531
										0.402836
										0.426401
										0.359498
										0.499877
										0.503046
										0.558437
										0.36745
										0.404167
										0.428698
										0.434496
										0.339752
										0.39574
										0.362486
										0.427586
										0.442274
										0.480308
										0.429155
										0.41002
										0.442692
										0.442287
										0.426188
										0.435993
										0.407631
										0.558546
										0.460644
										0.50933
										0.490695
										0.551777
										0.593986
										0.572549
										0.633715
										0.571932
										0.52714
										0.496958
										0.517177
										0.512313
										0.512313
										0.512712
										0.498725
										0.583929
										0.491254
										0.390389
										0.401495
										0.564646
										0.529647
										0.638151
										0.674212
										0.519954
										0.47035
										0.530522
										0.560315
										0.6059
										0.357568
										0.669716
										0.470219
										0.363436
										0.233752
										0.631959
										0.679316
										0.695942
										0.698743
										0.564982
										0.470338
										0.323463
										0.428056
										0.717531
										0.45637
										0.433917
										0.372204
										0.467062
										0.373467
										0.457696
										0.466379
										0.316781
										0.461276
										0.545069
										0.561825
										0.598604
										0.505979
										0.71693
										0.350531
										0.402836
										0.426401
										0.359498
										0.499877
										0.503046
										0.558437
										0.36745
										0.404167
										0.428698
										0.434496
										0.339752
										0.39574
										0.362486
										0.427586
										0.442274
										0.480308
										0.429155
										0.41002
										0.442692
										0.442287
										0.426188
										0.435993
										0.407631
										0.558546
										0.460644
										0.50933
										0.490695
										0.551777
										0.593986
										0.572549
										0.633715
										0.571932
										0.52714
										0.496958
										0.517177
										0.512313
										0.512313
										0.512712
										0.498725
										0.583929
										0.491254
										0.390389
										0.401495
										0.564646
										0.529647
										0.638151
										0.674212
										0.519954
										0.47035
										0.530522
										0.560315
										0.6059
										0.357568
										0.669716
										0.470219
										0.363436
										0.233752
										0.631959
										0.679316
										0.695942
										0.698743
										0.564982
										0.470338
										0.323463
										0.428056
										0.717531
										0.45637
										0.433917
										0.372204
										0.467062
										0.373467
										0.457696
										0.466379
										0.316781
										0.461276
										0.545069
										0.561825
										0.598604
										0.505979
										0.71693
										0.350531
										0.402836
										0.426401
										0.359498
										0.499877
										0.503046
										0.558437
										0.36745
										0.404167
										0.428698
										0.434496
										0.339752
										0.39574
										0.362486
										0.427586
										0.442274
										0.480308
										0.429155
										0.41002
										0.442692
										0.442287
										0.426188
										0.435993
										0.407631
										0.558546
										0.460644
										0.50933
										0.490695
										0.551777
										0.593986
										0.572549
										0.633715
										0.571932
										0.52714
										0.496958
										0.517177
										0.512313
										0.512313
										0.512712
										0.498725
										0.583929
										0.491254
										0.390389
										0.401495
										0.564646
										0.529647
										0.638151
										0.674212
										0.519954
										0.47035
										0.530522
										0.560315
										0.6059
										0.357568
										0.669716
										0.470219
										0.363436
										0.233752
										0.631959
										0.679316
										0.695942
										0.698743
										0.564982
										0.470338
										0.323463
										0.428056
										0.717531
										0.45637
										0.433917
										0.372204
										0.467062
										0.373467
										0.457696
										0.466379
										0.316781
										0.461276
										0.545069
										0.561825
										0.598604
										0.505979
										0.71693
										0.350531
										0.402836
										0.426401
										0.359498
										0.499877
										0.503046
										0.558437
										0.36745
										0.404167
										0.428698
										0.434496
										0.339752
										0.39574
										0.362486
										0.427586
										0.442274
										0.480308
										0.429155
										0.41002
										0.442692
										0.442287
										0.426188
										0.435993
										0.407631
										0.558546
										0.460644
										0.50933
										0.490695
										0.551777
										0.593986
										0.572549
										0.633715
										0.571932
										0.52714
										0.496958
										0.517177
										0.512313
										0.512313
										0.512712
										0.498725
										0.583929
										0.491254
										0.390389
										0.401495
										0.564646
										0.529647
										0.638151
										0.674212
										0.519954
										0.47035
										0.530522
										0.560315
										0.6059
										0.357568
										0.669716
										0.470219
										0.363436
										0.233752
										0.631959
										0.679316
										0.695942
										0.698743
										0.564982
										0.470338
										0.323463
										0.428056
										0.717531
										0.45637
										0.433917
										0.372204
										0.467062
										0.373467
										0.457696
										0.466379
										0.316781
										0.461276
										0.545069
										0.561825
										0.598604
										0.505979
										0.71693
										0.350531
										0.402836
										0.426401
										0.359498
										0.499877
										0.503046
										0.558437
										0.36745
										0.404167
										0.428698
										0.434496
										0.339752
										0.39574
										0.362486
										0.427586
										0.442274
										0.480308
										0.429155
										0.41002
										0.442692
										0.442287
										0.426188
										0.435993
										0.407631
										0.558546
										0.460644
										0.50933
										0.490695
										0.551777
										0.593986
										0.572549
										0.633715
										0.571932
										0.52714
										0.496958
										0.517177
										0.512313
										0.512313
										0.512712
										0.498725
										0.583929
										0.491254
										0.390389
										0.401495
										0.564646
										0.529647
										0.638151
										0.674212
										0.519954
										0.47035
										0.530522
										0.560315
										0.6059
										0.357568
										0.669716
										0.470219
										0.363436
										0.233752
										0.631959
										0.679316
										0.695942
										0.698743
										0.564982
										0.470338
										0.323463
										0.428056
										0.717531
										0.45637
										0.433917
										0.372204
										0.467062
										0.373467
										0.457696
										0.466379
										0.316781
										0.461276
										0.545069
										0.561825
										0.598604
										0.505979
										0.71693
										0.350531
										0.402836
										0.426401
										0.359498
										0.499877
										0.503046
										0.558437
										0.36745
										0.404167
										0.428698
										0.434496
										0.339752
										0.39574
										0.362486
										0.427586
										0.442274
										0.480308
										0.429155
										0.41002
										0.442692
										0.442287
										0.426188
										0.435993
										0.407631
										0.558546
										0.460644
										0.50933
										0.490695
										0.551777
										0.593986
										0.572549
										0.633715
										0.571932
										0.52714
										0.496958
										0.517177
										0.512313
										0.512313
										0.512712
										0.498725
										0.583929
										0.491254
										0.390389
										0.401495
										0.564646
										0.529647
										0.638151
										0.674212
										0.519954
										0.47035
										0.530522
										0.560315
										0.6059
										0.357568
										0.669716
										0.470219
										0.363436
										0.233752
										0.631959
										0.679316
										0.695942
										0.698743
										0.564982
										0.470338
										0.323463
										0.428056
										0.717531
										0.45637
										0.433917
										0.372204
										0.467062
										0.373467
										0.457696
										0.466379
										0.316781
										0.461276
										0.545069
										0.561825
										0.598604
										0.505979
										0.71693
										0.350531
										0.402836
										0.426401
										0.359498
										0.499877
										0.503046
										0.558437
										0.36745
										0.404167
										0.428698
										0.434496
										0.339752
										0.39574
										0.362486
										0.427586
										0.442274
										0.480308
										0.429155
										0.41002
										0.442692
										0.442287
										0.426188
										0.435993
										0.407631
										0.558546
										0.460644
										0.50933
										0.490695
										0.551777
										0.593986
										0.572549
										0.633715
										0.571932
										0.52714
										0.496958
										0.517177
										0.512313
										0.512313
										0.512712
										0.498725
										0.583929
										0.491254
										0.390389
										0.401495
										0.564646
										0.529647
										0.638151
										0.674212
										0.519954
										0.47035
										0.530522
										0.560315
										0.6059
										0.357568
										0.669716
										0.470219
										0.363436
										0.233752
										0.631959
										0.679316
										0.695942
										0.698743
										0.564982
										0.470338
										0.323463
										0.428056
										0.717531
										0.45637
										0.433917
										0.372204
										0.467062
										0.373467
										0.457696
										0.466379
										0.316781
										0.461276
										0.545069
										0.561825
										0.598604
										0.505979
										0.71693
										0.350531
										0.402836
										0.426401
										0.359498
										0.499877
										0.503046
										0.558437
										0.36745
										0.404167
										0.428698
										0.434496
										0.339752
										0.39574
										0.362486
										0.427586
										0.442274
										0.480308
										0.429155
										0.41002
										0.442692
										0.442287
										0.426188
										0.435993
										0.407631
										0.558546
										0.460644
										0.50933
										0.490695
										0.551777
										0.593986
										0.572549
										0.633715
										0.571932
										0.52714
										0.496958
										0.517177
										0.512313
										0.512313
										0.512712
										0.498725
										0.583929
										0.491254
										0.390389
										0.401495
										0.564646
										0.529647
										0.638151
										0.674212
										0.519954
										0.47035
										0.530522
										0.560315
										0.6059
										0.357568
										0.669716
										0.470219
										0.363436
										0.233752
										0.631959
										0.679316
										0.695942
										0.698743
										0.564982
										0.470338
										0.323463
										0.428056
										0.717531
										0.45637
										0.433917
										0.372204
										0.467062
										0.373467
										0.457696
										0.466379
										0.316781
										0.461276
										0.545069
										0.561825
										0.598604
										0.505979
										0.71693
										0.350531
										0.402836
										0.426401
										0.359498
										0.499877
										0.503046
										0.558437
										0.36745
										0.404167
										0.428698
										0.434496
										0.339752
										0.39574
										0.362486
										0.427586
										0.442274
										0.480308
										0.429155
										0.41002
										0.442692
										0.442287
										0.426188
										0.435993
										0.407631
										0.558546
										0.460644
										0.50933
										0.490695
										0.551777
										0.593986
										0.572549
										0.633715
										0.571932
										0.52714
										0.496958
										0.517177
										0.512313
										0.512313
										0.512712
										0.498725
										0.583929
										0.491254
										0.390389
										0.401495
										0.564646
										0.529647
										0.638151
										0.674212
										0.519954
										0.47035
										0.530522
										0.560315
										0.6059
										0.357568
										0.669716
										0.470219
										0.363436
										0.233752
										0.631959
										0.679316
										0.695942
										0.698743
										0.564982
										0.470338
										0.323463
										0.428056
										0.717531
										0.45637
										0.433917
										0.372204
										0.467062
										0.373467
										0.457696
										0.466379
										0.316781
										0.461276
										0.545069
										0.561825
										0.598604
										0.505979
										0.71693
										0.350531
										0.402836
										0.426401
										0.359498
										0.499877
										0.503046
										0.558437
										0.36745
										0.404167
										0.428698
										0.434496
										0.339752
										0.39574
										0.362486
										0.427586
										0.442274
										0.480308
										0.429155
										0.41002
										0.442692
										0.442287
										0.426188
										0.435993
										0.407631
										0.558546
										0.460644
										0.50933
										0.490695
										0.551777
										0.593986
										0.572549
										0.633715
										0.571932
										0.52714
										0.496958
										0.517177
										0.512313
										0.512313
										0.512712
										0.498725
										0.583929
										0.491254
										0.390389
										0.401495
										0.564646
										0.529647
										0.638151
										0.674212
										0.519954
										0.47035
										0.530522
										0.560315
										0.6059
										0.357568
										0.669716
										0.470219
										0.363436
										0.233752
										0.631959
										0.679316
										0.695942
										0.698743
										0.564982
										0.470338
										0.323463
										0.428056
										0.717531
										0.45637
										0.433917
										0.372204
										0.467062
										0.373467
										0.457696
										0.466379
										0.316781
										0.461276
										0.545069
										0.561825
										0.598604
										0.505979
										0.71693
										0.350531
										0.402836
										0.426401
										0.359498
										0.499877
										0.503046
										0.558437
										0.36745
										0.404167
										0.428698
										0.434496
										0.339752
										0.39574
										0.362486
										0.427586
										0.442274
										0.480308
										0.429155
										0.41002
										0.442692
										0.442287
										0.426188
										0.435993
										0.407631
										0.558546
										0.460644
										0.50933
										0.490695
										0.551777
										0.593986
										0.572549
										0.633715
										0.571932
										0.52714
										0.496958
										0.517177
										0.512313
										0.512313
										0.512712
										0.498725
										0.583929
										0.491254
										0.390389
										0.401495
										0.564646
										0.529647
										0.638151
										0.674212
										0.519954
										0.47035
										0.530522
										0.560315
										0.6059
										0.357568
										0.669716
										0.470219
										0.363436
										0.233752
										0.631959
										0.679316
										0.695942
										0.698743
										0.564982
										0.470338
										0.323463
										0.428056
										0.717531
										0.45637
										0.433917
										0.372204
										0.467062
										0.373467
										0.457696
										0.466379
										0.316781
										0.461276
										0.545069
										0.561825
										0.598604
										0.505979
										0.71693
										0.350531
										0.402836
										0.426401
										0.359498
										0.499877
										0.503046
										0.558437
										0.36745
										0.404167
										0.428698
										0.434496
										0.339752
										0.39574
										0.362486
										0.427586
										0.442274
										0.480308
										0.429155
										0.41002
										0.442692
										0.442287
										0.426188
										0.435993
										0.407631
										0.558546
										0.460644
										0.50933
										0.490695
										0.551777
										0.593986
										0.572549
										0.633715
										0.571932
										0.52714
										0.496958
										0.517177
										0.512313
										0.512313
										0.512712
										0.498725
										0.583929
										0.491254
										0.390389
										0.401495
										0.564646
										0.529647
										0.638151
										0.674212
										0.519954
										0.47035
										0.530522
										0.560315
										0.6059
										0.357568
										0.669716
										0.470219
										0.363436
										0.233752
										0.631959
										0.679316
										0.695942
										0.698743
										0.564982
										0.470338
										0.323463
										0.428056
										0.717531
										0.45637
										0.433917
										0.372204
										0.467062
										0.373467
										0.457696
										0.466379
										0.316781
										0.461276
										0.545069
										0.561825
										0.598604
										0.505979
										0.71693
										0.350531
										0.402836
										0.426401
										0.359498
										0.499877
										0.503046
										0.558437
										0.36745
										0.404167
										0.428698
										0.434496
										0.339752
										0.39574
										0.362486
										0.427586
										0.442274
										0.480308
										0.429155
										0.41002
										0.442692
										0.442287
										0.426188
										0.435993
										0.407631
										0.558546
										0.460644
										0.50933
										0.490695
										0.551777
										0.593986
										0.572549
										0.633715
										0.571932
										0.52714
										0.496958
										0.517177
										0.512313
										0.512313
										0.512712
										0.498725
										0.583929
										0.491254
										0.390389
										0.401495
										0.564646
										0.529647
										0.638151
										0.674212
										0.519954
										0.47035
										0.530522
										0.560315
										0.6059
										0.357568
										0.669716
										0.470219
										0.363436
										0.233752
										0.631959
										0.679316
										0.695942
										0.698743
										0.564982
										0.470338
										0.323463
										0.428056
										0.717531
										0.45637
										0.433917
										0.372204
										0.467062
										0.373467
										0.457696
										0.466379
										0.316781
										0.461276
										0.545069
										0.561825
										0.598604
										0.505979
										0.71693
										0.350531
										0.402836
										0.426401
										0.359498
										0.499877
										0.503046
										0.558437
										0.36745
										0.404167
										0.428698
										0.434496
										0.339752
										0.39574
										0.362486
										0.427586
										0.442274
										0.480308
										0.429155
										0.41002
										0.442692
										0.442287
										0.426188
										0.435993
										0.407631
										0.558546
										0.460644
										0.50933
										0.490695
										0.551777
										0.593986
										0.572549
										0.633715
										0.571932
										0.52714
										0.496958
										0.517177
										0.512313
										0.512313
										0.512712
										0.498725
										0.583929
										0.491254
										0.390389
										0.401495
										0.564646
										0.529647
										0.638151
										0.674212
										0.519954
										0.47035
										0.530522
										0.560315
										0.6059
										0.357568
										0.669716
										0.470219
										0.363436
										0.233752
										0.631959
										0.679316
										0.695942
										0.698743
										0.564982
										0.470338
										0.323463
										0.428056
										0.717531
										0.45637
										0.433917
										0.372204
										0.467062
										0.373467
										0.457696
										0.466379
										0.316781
										0.461276
										0.545069
										0.561825
										0.598604
										0.505979
										0.71693
										0.350531
										0.402836
										0.426401
										0.359498
										0.499877
										0.503046
										0.558437
										0.36745
										0.404167
										0.428698
										0.434496
										0.339752
										0.39574
										0.362486
										0.427586
										0.442274
										0.480308
										0.429155
										0.41002
										0.442692
										0.442287
										0.426188
										0.435993
										0.407631
										0.558546
										0.460644
										0.50933
										0.490695
										0.551777
										0.593986
										0.572549
										0.633715
										0.571932
										0.52714
										0.496958
										0.517177
										0.512313
										0.512313
										0.512712
										0.498725
										0.583929
										0.491254
										0.390389
										0.401495
										0.564646
										0.529647
										0.638151
										0.674212
										0.519954
										0.47035
										0.530522
										0.560315
										0.6059
										0.357568
										0.669716
										0.470219
										0.363436
										0.233752
										0.631959
										0.679316
										0.695942
										0.698743
										0.564982
										0.470338
										0.323463
										0.428056
										0.717531
										0.45637
										0.433917
										0.372204
										0.467062
										0.373467
										0.457696
										0.466379
										0.316781
										0.461276
										0.545069
										0.561825
										0.598604
										0.505979
										0.71693
										0.350531
										0.402836
										0.426401
										0.359498
										0.499877
										0.503046
										0.558437
										0.36745
										0.404167
										0.428698
										0.434496
										0.339752
										0.39574
										0.362486
										0.427586
										0.442274
										0.480308
										0.429155
										0.41002
										0.442692
										0.442287
										0.426188
										0.435993
										0.407631
										0.558546
										0.460644
										0.50933
										0.490695
										0.551777
										0.593986
										0.572549
										0.633715
										0.571932
										0.52714
										0.496958
										0.517177
										0.512313
										0.512313
										0.512712
										0.498725
										0.583929
										0.491254
										0.390389
										0.401495
										0.564646
										0.529647
										0.638151
										0.674212
										0.519954
										0.47035
										0.530522
										0.560315
										0.6059
										0.357568
										0.669716
										0.470219
										0.363436
										0.233752
										0.631959
										0.679316
										0.695942
										0.698743
										0.564982
										0.470338
										0.323463
										0.428056
										0.717531
										0.45637
										0.433917
										0.372204
										0.467062
										0.373467
										0.457696
										0.466379
										0.316781
										0.461276
										0.545069
										0.561825
										0.598604
										0.505979
										0.71693
										0.350531
										0.402836
										0.426401
										0.359498
										0.499877
										0.503046
										0.558437
										0.36745
										0.404167
										0.428698
										0.434496
										0.339752
										0.39574
										0.362486
										0.427586
										0.442274
										0.480308
										0.429155
										0.41002
										0.442692
										0.442287
										0.426188
										0.435993
										0.407631
										0.558546
										0.460644
										0.50933
										0.490695
										0.551777
										0.593986
										0.572549
										0.633715
										0.571932
										0.52714
										0.496958
										0.517177
										0.512313
										0.512313
										0.512712
										0.498725
										0.583929
										0.491254
										0.390389
										0.401495
										0.564646
										0.529647
										0.638151
										0.674212
										0.519954
										0.47035
										0.530522
										0.560315
										0.6059
										0.357568
										0.669716
										0.470219
										0.363436
										0.233752
										0.631959
										0.679316
										0.695942
										0.698743
										0.564982
										0.470338
										0.323463
										0.428056
										0.717531
										0.45637
										0.433917
										0.372204
										0.467062
										0.373467
										0.457696
										0.466379
										0.316781
										0.461276
										0.545069
										0.561825
										0.598604
										0.505979
										0.71693
										0.350531
										0.402836
										0.426401
										0.359498
										0.499877
										0.503046
										0.558437
										0.36745
										0.404167
										0.428698
										0.434496
										0.339752
										0.39574
										0.362486
										0.427586
										0.442274
										0.480308
										0.429155
										0.41002
										0.442692
										0.442287
										0.426188
										0.435993
										0.407631
										0.558546
										0.460644
										0.50933
										0.490695
										0.551777
										0.593986
										0.572549
										0.633715
										0.571932
										0.52714
										0.496958
										0.517177
										0.512313
										0.512313
										0.512712
										0.498725
										0.583929
										0.491254
										0.390389
										0.401495
										0.564646
										0.529647
										0.638151
										0.674212
										0.519954
										0.47035
										0.530522
										0.560315
										0.6059
										0.357568
										0.669716
										0.470219
										0.363436
										0.233752
										0.631959
										0.679316
										0.695942
										0.698743
										0.564982
										0.470338
										0.323463
										0.428056
										0.717531
										0.45637
										0.433917
										0.372204
										0.467062
										0.373467
										0.457696
										0.466379
										0.316781
										0.461276
										0.545069
										0.561825
										0.598604
										0.505979
										0.71693
										0.350531
										0.402836
										0.426401
										0.359498
										0.499877
										0.503046
										0.558437
										0.36745
										0.404167
										0.428698
										0.434496
										0.339752
										0.39574
										0.362486
										0.427586
										0.442274
										0.480308
										0.429155
										0.41002
										0.442692
										0.442287
										0.426188
										0.435993
										0.407631
										0.558546
										0.460644
										0.50933
										0.490695
										0.551777
										0.593986
										0.572549
										0.633715
										0.571932
										0.52714
										0.496958
										0.517177
										0.512313
										0.512313
										0.512712
										0.498725
										0.583929
										0.491254
										0.390389
										0.401495
										0.564646
										0.529647
										0.638151
										0.674212
										0.519954
										0.47035
										0.530522
										0.560315
										0.6059
										0.357568
										0.669716
										0.470219
										0.363436
										0.233752
										0.631959
										0.679316
										0.695942
										0.698743
										0.564982
										0.470338
										0.323463
										0.428056
										0.717531
										0.45637
										0.433917
										0.372204
										0.467062
										0.373467
										0.457696
										0.466379
										0.316781
										0.461276
										0.545069
										0.561825
										0.598604
										0.505979
										0.71693
										0.350531
										0.402836
										0.426401
										0.359498
										0.499877
										0.503046
										0.558437
										0.36745
										0.404167
										0.428698
										0.434496
										0.339752
										0.39574
										0.362486
										0.427586
										0.442274
										0.480308
										0.429155
										0.41002
										0.442692
										0.442287
										0.426188
										0.435993
										0.407631
										0.558546
										0.460644
										0.50933
										0.490695
										0.551777
										0.593986
										0.572549
										0.633715
										0.571932
										0.52714
										0.496958
										0.517177
										0.512313
										0.512313
										0.512712
										0.498725
										0.583929
										0.491254
										0.390389
										0.401495
										0.564646
										0.529647
										0.638151
										0.674212
										0.519954
										0.47035
										0.530522
										0.560315
										0.6059
										0.357568
										0.669716
										0.470219
										0.363436
										0.233752
										0.631959
										0.679316
										0.695942
										0.698743
										0.564982
										0.470338
										0.323463
										0.428056
										0.717531
										0.45637
										0.433917
										0.372204
										0.467062
										0.373467
										0.457696
										0.466379
										0.316781
										0.461276
										0.545069
										0.561825
										0.598604
										0.505979
										0.71693
										0.350531
										0.402836
										0.426401
										0.359498
										0.499877
										0.503046
										0.558437
										0.36745
										0.404167
										0.428698
										0.434496
										0.339752
										0.39574
										0.362486
										0.427586
										0.442274
										0.480308
										0.429155
										0.41002
										0.442692
										0.442287
										0.426188
										0.435993
										0.407631
										0.558546
										0.460644
										0.50933
										0.490695
										0.551777
										0.593986
										0.572549
										0.633715
										0.571932
										0.52714
										0.496958
										0.517177
										0.512313
										0.512313
										0.512712
										0.498725
										0.583929
										0.491254
										0.390389
										0.401495
										0.564646
										0.529647
										0.638151
										0.674212
										0.519954
										0.47035
										0.530522
										0.560315
										0.6059
										0.357568
										0.669716
										0.470219
										0.363436
										0.233752
										0.631959
										0.679316
										0.695942
										0.698743
										0.564982
										0.470338
										0.323463
										0.428056
										0.717531
										0.45637
										0.433917
										0.372204
										0.467062
										0.373467
										0.457696
										0.466379
										0.316781
										0.461276
										0.545069
										0.561825
										0.598604
										0.505979
										0.71693
										0.350531
										0.402836
										0.426401
										0.359498
										0.499877
										0.503046
										0.558437
										0.36745
										0.404167
										0.428698
										0.434496
										0.339752
										0.39574
										0.362486
										0.427586
										0.442274
										0.480308
										0.429155
										0.41002
										0.442692
										0.442287
										0.426188
										0.435993
										0.407631
										0.558546
										0.460644
										0.50933
										0.490695
										0.551777
										0.593986
										0.572549
										0.633715
										0.571932
										0.52714
										0.496958
										0.517177
										0.512313
										0.512313
										0.512712
										0.498725
										0.583929
										0.491254
										0.390389
										0.401495
										0.564646
										0.529647
										0.638151
										0.674212
										0.519954
										0.47035
										0.530522
										0.560315
										0.6059
										0.357568
										0.669716
										0.470219
										0.363436
										0.233752
										0.631959
										0.679316
										0.695942
										0.698743
										0.564982
										0.470338
										0.323463
										0.428056
										0.717531
										0.45637
										0.433917
										0.372204
										0.467062
										0.373467
										0.457696
										0.466379
										0.316781
										0.461276
										0.545069
										0.561825
										0.598604
										0.505979
										0.71693
										0.350531
										0.402836
										0.426401
										0.359498
										0.499877
										0.503046
										0.558437
										0.36745
										0.404167
										0.428698
										0.434496
										0.339752
										0.39574
										0.362486
										0.427586
										0.442274
										0.480308
										0.429155
										0.41002
										0.442692
										0.442287
										0.426188
										0.435993
										0.407631
										0.558546
										0.460644
										0.50933
										0.490695
										0.551777
										0.593986
										0.572549
										0.633715
										0.571932
										0.52714
										0.496958
										0.517177
										0.512313
										0.512313
										0.512712
										0.498725
										0.583929
										0.491254
										0.390389
										0.401495
										0.564646
										0.529647
										0.638151
										0.674212
										0.519954
										0.47035
										0.530522
										0.560315
										0.6059
										0.357568
										0.669716
										0.470219
										0.363436
										0.233752
										0.631959
										0.679316
										0.695942
										0.698743
										0.564982
										0.470338
										0.323463
										0.428056
										0.717531
										0.45637
										0.433917
										0.372204
										0.467062
										0.373467
										0.457696
										0.466379
[truncated: 3,234 more rows]
