# Supplementary material for: Long-term variations in solar radiation, diffuse radiation, and diffuse radiation fraction caused by aerosols in China during 1961–2016
Source: PLoS One. 2021 May 3;16(5):e0250376. doi: 10.1371/journal.pone.0250376 (PMC8092767; doi:10.1371/journal.pone.0250376)
Supplement: S3 Data — (XLSX) [file pone.0250376.s003.xlsx]

## Sheet: Sheet1
Station	LON	LAT	Observation period (year.month)
AOE_Baotou	109.629	40.8517	2013.9-2016.12
Beijing-CAMS	116.317	39.9333	2012.8-2016.12
Dunhuang_LZU	94.955	40.4924	2012.3-2016.12
Jingtai	104.1	37.3333	2008.2-2016.12
Kaiping	112.539	22.3152	2008.10-2016.12
Kashi	75.93	39.504	2015.3-2016.12
Lanzhou_City	103.853	36.048	2009.10-2016.12
Liangning	122.701	41.5118	2005.4-2016.12
Litang	100.262	29.9763	2011.10-2016.12
Minqin	102.959	38.607	2010.5-2016.12
Muztagh_Ata	75.0388	38.4082	2011.6-2016.12
NAM_CO	90.962	30.773	2006.8-2016.12
NUIST	118.717	32.206	2008.3-2016.12
PKU_PEK	116.184	39.593	2006.8-2016.12
QOMS_CAS	86.948	28.365	2009.10-2016.12
SACOL	104.137	35.946	2006.7-2016.12
Shouxian	116.782	32.558	2008.5-2016.12
Taihu	120.215	31.421	2005.9-2016.12
XiangHe	116.962	39.7536	2004.9-2016.12
Xinglong	117.578	40.3964	2004.9-2016.12
Zhangye	100.276	39.0789	2006.2-2016.12
Zhongshan	113.383	22.516	2008.4-2016.12
City_GZ	113.158	23.081
Wuhan_City	114.355	30.52829
Shanghi_Minhang	121.397	31.1304
Shijiazhuang-SZF	114.458	38.0167
LA-TM	119.44000	30.324
Hangzhou_City	120.157	30.2896	2007.9-2016.12
Beijing_RADI	116.379	40.0048	2010.1-2016.12
Beijing	116.31	39.992	2001.3-2016.12
XuZhou-CUMT	117.142	34.217
Ningbo	121.547	29.86
Dunhuang	40.038	40.038	2001.3-2016.12
