# Supplementary material for: Long-term variations in solar radiation, diffuse radiation, and diffuse radiation fraction caused by aerosols in China during 1961–2016
Source: PLoS One. 2021 May 3;16(5):e0250376. doi: 10.1371/journal.pone.0250376 (PMC8092767; doi:10.1371/journal.pone.0250376)
Supplement: S4 Data — (XLSX) [file pone.0250376.s004.xlsx]

## Sheet: Sheet1
Year	Average sunshine hours（h）
1961	5.8
1962	6.18
1963	6.37
1964	5.72
1965	6.25
1966	6.18
1967	6.19
1968	6.14
1969	6.15
1970	5.91
1971	6.27
1972	5.99
1973	5.94
1974	5.95
1975	5.83
1976	5.85
1977	6.03
1978	6.33
1979	6.16
1980	6.02
1981	5.93
1982	5.72
1983	5.85
1984	5.68
1985	5.64
1986	6.09
1987	5.95
1988	5.8
1989	5.55
1990	5.71
1991	5.64
1992	5.77
1993	5.61
1994	5.67
1995	5.84
1996	5.59
1997	5.8
1998	5.65
1999	5.74
2000	5.64
2001	5.75
2002	5.69
2003	5.54
2004	5.89
2005	5.61
2006	5.57
2007	5.57
2008	5.59
2009	5.65
2010	5.52
2011	5.61
2012	5.4
2013	5.84
2014	5.49
2015	5.37
2016	5.48
