# Supplementary material for: Long-term variations in solar radiation, diffuse radiation, and diffuse radiation fraction caused by aerosols in China during 1961–2016
Source: PLoS One. 2021 May 3;16(5):e0250376. doi: 10.1371/journal.pone.0250376 (PMC8092767; doi:10.1371/journal.pone.0250376)
Supplement: S5 Data — (XLSX) [file pone.0250376.s005.xlsx]

## Sheet: Total radiation
年份/站点	56985	54292	52681	53487	58208	56385	52866	56739	53963	53068	54324	51828	51777	53772	57461	52418	56651	56959	57993	54823	52203	51573	51076	56137	51431	59431	57957	54161	57816	58847	58457	56758	50873	54527	58238	59316	52818	58606	58321	51709	50953	54135	55299	57083	54342	54511	51463	56778	56029
1961	588234	513546	534758	578733	540878	485959	630714	524049	496868	571644		605225	638675	556031	445622	678291	657931	580250	476064	525570	637670	605206	550722	640814	600535	463397	401095	478592	398704	436377	449777	438739	496462	545039	500048	561610	722311	516188	516733	636757	476927	519309	730455	513546	504141	580830	568178	537959	647533
1962	601359	497626	599985	661467	550243	448493	649436	548790	506209	586284		590706	630907	585541	433121	680770	640359	523365	508118	544727	671745	613373	585776	613983	596978	488691	422258	478208	397744	483280	443449	530786	438316	564751	521595	598274	719162	535967	292945	586755	474418	568366	662717	528910	506339	622328	555044	559972	605610
1963	601176	532037	586889	620957	532871	487818	645864	543701	506087	541467	441165	639223	591145	523692	425837	683595	649026	530970	544084	551800	683834	607536	579706	620961	587623	529128	511675	481842	453593	535849	475380	601588	399719	562278	504545	625075	719194	568448	508993	645079	488173	559480	641553	493729	545841	595562	578321	593924	611513
1964	607812	514053	572660	577109	511435	455591	612330	570313	471529	588405	573399	634112	608166	517799	366649	626747	665234	498867	481640	481110	631436	631485	576963	644338	561733	482624	454269	501829	380745	477319	452217	576680	450569	513591	490454	578523	703140	525713	505450	601991	478396	518485	667794	450047	508499	511649	557796	562243	600175
1965	620901	487583	637713	679161	548861	446241	643603	558278	570400	670577	600892	630232	619699	609972	417598	518570	590526	568223	471249	577726	629702	634516	579784	618798	586390	465366	446043	559380	433187	461865	441577	607940	478596	606250	496919	541700	718294	512462	518921	597357	465295	447634	685145	532082	542316	601966	561101	551780	618574
1966	600258	448641	601725	612307	572797	444576	625660	549629	537716	658703	520974	596389	610240	588777	425981	712105	619388	610969	475650	539135	652537	605564	553621	631524	569548	449477	450119	524183	455497	466939	474360	596023	440427	567781	516096	546712	700447	541639	552114	580857	457650	481078	704362	509962	490931	564575	528610	559583	649015
1967	554376	498149	600765	623735	536824	445321	619915	556449	548834	590560	548771	622785	649121	567415	425147	687847	342623	587445	480707	532696	677444	639963	574542	665615	583136	450962	441509	530116	444767	471818	500637	542131	492711	575474	537237	538530	683821	392451	244655	497848	469116	63032	598896	458751	566490	585355	539351	289690	688711
1968	569230	473049	689351	622352	528883	432960	642246	503138	560915	659763	520027	627833	662631	621619	409508	644160		623545	466222	571355	670420	611826	601541	536954	535902	349948	176027	554294	368472	434819	469515	569009	436873	579800	514880	515176	688889	531144	449183	590525	450051		355016	460669	580768	613089	525316		711459
1969	605536	476397	635933	582379	508815	453098	639375	574480	564416	628377	486895	630270	613873	592235	408455	669768	343411	618146	485280	539282	515460	579923	548615		503834	480965	442975	475530	384568	446513	423507	551558	433992	507752	480035	492675	626647	517689	461207	582739	460563			449065	562659	548343	582387	291142	679621
1970	532921	476641	667106	576917	495328	394875	643697	548798	541216	653465	478401	649324	616774	590835	403073	663388	632882	570405	434826	499651	646198	592657	580135	568270	553135	454120	432618	542582	304025	418782	374500	475106	468212	519090	457957	485252	745026	447045	421147	576041	502853	589733		435746	562625	562017	575970	545499	673659
1971	572497	462150	614603	611665	529381	431768	614429	575764	532894	665595	479075	626623	619361	571375	445206	634043	612812	562828	509992	529772	633816	572423	565257	647447	550157	496264	473984	496331	380267	523021	453511	526369	432583	539511	534865	557367	729791	468940	443459	594030	493656	542519		457346	539072	584698	544495	508876	709326
1972	624854	417959	661768	621411	494274	428436	640546	602459	546812	652288	486495	604062	579312	552269	402381	631262	642140	580475	447571	525773	643303	564835	549041	591763	560197	477963	461961	498598	387125	458343	440926	487525	453739	553198	520258	498181	707631	463649	354765	594160	489421	540091	492602	494079	505741	595496	548900	510631	685403
1973	590991	467391	563988	546599	490406	406844	632284	579339	553835	651561	473017	626782	602313	542181	453178	644974	629233	538143	444238	486701	656642	567514	549185	586952	596583	484993	433906	491017	396647	409091	473932	489708	456489	523132	532017	520432	730110	446675	374738	608057	476553	506384	710237	485031	491839	565199	530050	496681	85801
1974	604145	457908	560619	580558	525548	375290	612119	560299	538303	648858	474736	585586	587820	568897	475560	655700	512571	483627	477463	509874	656943	576412	570257	570745	606513	475645	468010	514841	357860	451138	479127	461077	428576	519539	531894	505595	716148	482102	456122	583045	475200		684099	531383	515418	577873	548447	472434
1975	585561	487470	525820	587919	485770	372721	599194	579093	512294	654304	503657	608223	633982	522319	423151	635783		534430	445037	506365	640038	572267	561416	589444	606691	472771	421483	521513	378508	413349	430767	456454	470460	496657	425871	461215	699194	443422	361585	578526	485287		755595	482048	480012	589249	495940	521023
1976	492856	423272	547941	559847	525607	425612	631344	578585	484553	648328	528063	595647	658278	535348	422664	636380	302657	435466	436641	488782	617303	569191	553772	646039	585609	438624	371242	496673	331612	375420	390568	475334	478979	471687	434740	473306	723121	472468	389833	588200	511831	511183	692660	482392	446690	539981	526391	477337
1977	470752	392100	521754	558724	488138	422437	609051	521687	544057	659980	510782	575928	630134	546886	457930	625111	594806	514337	472415	502503	620674	590714	559347	663709	597360	473757	415451	524651	355419	386760	331689	515154	441224	504003	424785	484748	704182	425936	378234	584897	490809	500745	609343	528442	471368	537455	504328	505249
1978	564640	324373	501932	537145	554689	478733	612760	586415	510874	622035	524958	570764	651153	545836	441904	631058	596914	541924	475353	500856	631934	603947	560457	645112	593332	461251	446287	491201	389460	389757	416659	449550	569480	509007	485751	449211	747752	468177	501253	595965	426490	502652	651887	585810	498759	549121	519992	535582	237945
1979	538474	490717	475221	520916	537558	476317	591184	563056	492532	577350	525276	540065	634307	525180	420223	595149	617281	521885	443188	495096	632063	562700	541053	636117	553927	440768	416958	438360	352036	441788	413223	227532	427612	542370	452912	454911	722973	448781	450165	588568	432735	532066	618266	542178	495697	522956	474336	516613	586949
1980	522734	496105	595602	559878	449329	448474	621032	569297	520869	622883	481831	550481	673484	569658	368663	627207	636164	534838	452038	518748	652155	566839	558801	615625	544881	422504	408248	469644	354023	445596	371166	405516	166998	503875	388030	448206	716741	414820	375504	591287	472102	500491	567858	524752	474753	530901	524853	519965	581684
1981	501849	492851	604380	532795	438185	438314	575423	529101	513284	624716	545673	548311	645312	522656	393463	616662	665208	553099	452797	515025	644648	565991	529587	692573	464499	408510	412702	462186	371197	480196	379986	454734	197775	549294	436247	338201	672861	408612	418492	586533	458574	376801	602333	508358	468179	535391	511058	484078	579400
1982	569974	518289	621224	561600	422725	428837	545293	503128	515809	639853	544379	570061	601767	510996	337169	628569	646223	576814	391593	454043	643747	567219	560594	672838	381068	440130	405051		324357	490789	371044	468983	278484	524684	412983	462118	668187	386386	392369	586934	500176	333284	570877	483395	456301	494305	513148	580438	604723
1983	558386	442429	597291	540393	439518	446726	526522	483987	459179	639064	486207	558962	574016	498598	374192	622673	648628	589000	446828	485067	613023	564992	522319	653175	490080	429948	418017	450223	330448	470503	394894	467028	367656	480388	430801	460287	650126	423713	385842	590727	437517	381217	511176	481220	473700	540388	519358	539079	585385
1984	567581	462005	617148	565638	424173	426154	502282	497003	467476	629833	514563	560880	589343	512709	348268	634870	629205	597985	449888	446226	627474	552598	528821	621289	580014	398167	391335	513980	326225	426622	426539	428530	382362	420212	412959	475911	690321	434698	398549	583474	428704	487319	627371	456362	472091	534536	490148	587044	545513
1985	552632	408670	593340	571683	400542	400175	487420	492504	499376	636606	489677	546884	580204	522062	345648	626059	560824	575314	466369	426124	639770	564232	583665	610577	569131	471323	378942	497259	349305	406953	389577	422538	383484	431972	423307	439902	717799	432449	395729	557474	431849	505210	580418	501637	460349	477594	497803	558942	540404
1986	540204	385512	595390	579496	431437	406670	451311	549433	524928	628714	522133	534892	571774	543287	340604	624457	604606	581577	466297	497062	635160	526989	539019	642806	558085	461193	383064	515222	288637	473938	401481	474036	410958	569121	436947	494550	698560	445615	456520	550128	456266	485608	611140	533836	461531	520063	525870	567310	533692
1987	497367	431140	579493	561844	409171	443358	456760	549456	504506	627842	515391	531449	598927	517733	380736	628982	558976	509944	423775	470481	621970	508893	517521	620317	537594	455995	343412	445776	322762	421551	412294	533217	434775	561051	388899	511197	715179	414109	423815	553879	436965	511431	572665	507017	466477	492075	469928	547547	537724
1988	505358	419085	557061	480253	422787	435080	529903	532948	466142	625582	537612	580071	598413	499279	341508	696059	582298	517207	422350	440260	618009	532833	523690	616249	565001	526932	349350	454126	330478	376484	400230	469783	441940	478171	396934	485509	703471	404412	396936	530532	462540	480377	410804	496182	466416	482978	465705	490470	597049
1989	522524	445545	637607	531630	364885	410075	519775	575783	477863	612755	532798	586979	593670	471267	280278	681109	556658	543933	399191	437585	614342	538670	536537	547260	565504	581470	353224	486697	318925	374217	371186	485742	457951	522345	396345	474985	684701	374915	350168	465473	461256	525646	422400	451758	406033	483682	483310	518392	546643
1990	559103	431508	637306	527602	486561	485964	609689	503859	437609	582501	530811	601942	626564	486516	378945	690420	614633	512480	409290	414776	585239	553034	547040	530275	562639	494950	275703	549178	378595	394576	435328	466408	466538	415654	423115	452081	720475	400001	381986	421002	424321	547660	373317	473286	465432	465419	491576	508991	542020
1991	545848	484103	616454	542835	512150	428706	622767	535985	481750	598433	536573	548562	584087	486560	333728	652161	631429	569696	422972	453998	617771	533220	552830	407475	566314	438624	267344	568659	324163	437530	398237	536149	460507	450769	413911	479252	707824	390654	407628	545892	431333	490664	357815	464064	482508	491672	533555	481340	538954
1992	516952	464823	583196	541209	470754	486581	548324	544588	515192	593045	534169	582597	568652	496357	415848	642532	636394	598342		502780	605935	497450	484596	385750	540052	441397	457422	465024	326101	408615	430091	536469	461067	522919	455733	488471	696222		473091	517603	514373	475456	413789	496129	495975	478871	500354	524429	558768
1993	546152	456865	649413	585080	431901	481385	549809	558134	496161	609961	539180	606284	638286	491814	387107	592607	608735	582165	450889	475508	619889	556544	553563	606995	581955	439540	407587	502538	304941	418761	407605	554603	451687	519086	422829	541476	689861	425832	448594	666121	602029	459231	433469	495070	479858	491767	498156	549324	641179
1994	554777	496803	625852	557725	496968	454623	567969	609397	480299	624765	527275	598344	550911	495502	409328	617272	627095	555646	434029	464960	647065	575413	558221	645599	536708	410632	411388	504314	365144	449705	471679	493828	466887	474451	442576	517275	716208	442360	465119	646982	477368	483046	701735	512209	478605	480284	503513	599764	664310
1995	488370	515501	626906	502054	523610	454631	562761	563007	512413	620297	521400	577425	605169	518337	413472	643830	529513	486019	469386	479600	635292	587106	527456	623146	548379	407064	430319	482741	349897	466796	509220	494508	468396	435332	436604	521593	719373	441480	503728	561190	484578	466683	680469	497048	446048	488098	525332	571482	627541
1996	494857	473569	610962	493160	432028	478404	559319	582925	465727	629185	529633	584484	551027	485998	332320	574065	638007	547216	471912	466562	607402	600537	543987	555514	517489	422573	391371	478673	356659	414974	414332	511278	490915	376964	420986	542364	690311	441580	398988	550662	481736	545470	675225	426926	450430	481046	454348	571872	614518
1997	517616	487192	658786	519608	462216	474959	584266	528292	518117	622587	550817	630056	608986	528923	372750	644267	619755	564344	446204	507961	637195	594649	582446	597905	552440	404677	336997	508199	349331	424912	418377	483028	421676	444387	452749	516734	710746	420192	445311	571486	518386	539923	698799	478073	484661	507686	471540	564466	623356
1998	572519	460852	621350	499946	454597	491630	556394	543313	470184	608801	513185	586670	584582	493607	403035	653446	603907	527162	486766	454162	607677	521517	495302	606129	471208	438553	426261	481689	424486	419118	402155	507540	481864	451049	449224	493347	660448	435746	452502	525290	494144	532192	695960	452179	478793	492619	487645	531300	623555
1999	573966	481020	632149	545245	436024	473200	534095	572623	486631	630617	523723	600322	601508	522987	403420	627629	620270	540121	479052	489546	617290	503857	515751	604391	519274	459486	421696	506942	384253	432710	358524	516266	365009	460125	409201	511091	684186	421529	411513	563881	462467	552877	723825	491503	504544	499072	506677	522499	626294
2000	538905	456922	632435	541739	446305	482036	570061	554946	470953	632082	520289	634403	710920	507461	402364	629172	612247	572712	448002	489539	601918	524794	538568	628880	548000	448322	430926	495552	349707	416913	399976	502039	415497	516167	443417	519890	685074	428270	438852	599255	468930	555937	682803	463390	499640	514971	492832	535644	604387
2001	543965	486806	624635	538605	477124	485336	559635	542294	466671	635459	382054	590751	611590	512848	412350	655885	630694	557993	449949	440717	594442	548288	539351	645835	547728	426894	423090	513716	381672	431304	424531	484105	473747	530183	452955	524504	676363	449423	449853	582388	494251	563572	737488	478663	485723	491277	510479	527813	598622
2002	532273	463044	623096	519700	446089	494046	584088	555490	477330	621084	519692	563145	570229	499893	394008	639712	664422	578491	433672	484993	561619	538443	540631	707583	525335	437549	405107	500040	417038	426786	404458	490996	420849	521006	442129	519640	684607	418035	430020	576717	453713	557382	733825	475561	484136	488320	528779	546532	621601
2003	633085	446298	627116	499989	404151	507845	564981	539591	422183	602648	503146	567309	558666	445577	357026	643545	648274	606095	506040	459308	610586	537875	536166	607286	538235	500674	440064	468306	368737	487414	461195	535251	433198	468018	416429	559007	663267	473541	405157	563209	438431	500854	706823	421316	444877	459177	507251	571921	591756
2004	588753	462367	618653	501773	521409	475943	580913	549123	460913	616290	499179	486034	536248	360503	415703	643270	586407	556878	423991	453293	746495	574756	548831	586856	528716	473167	445542	499059	343421	487050	462284	537683	471918	501239	466709	562592	666887	449844	487677	509801	482649	468236	672204	495763	503852	495404	517017	541949	611110
2005	655265	473868	636772	557075	433308	489056	566064	552500	444630	646385	476418	579560	595875	502164	390420	649965	618306	561722	430711	488403	655972	540944	524413	613652	487769	447008	427411	462086	385040	426642	444413	494349	456655	468034	510598	483928	667893	409789	451043	551117	444880	428524	635749	470244	478402	519534	526154	568071	618650
2006	698999	485946	618502	575139	475221	515710	562782	571660	427781	599576	528308	552095	555095	461831	419136	618690	639618	586152	430113	463328	620889	524515	527584	621036	536115	471384	417659	490982	401628	431424	428269	506063	462474	446489	451347	493216	689128	440892	458448	546104	428612	487231	655315	454150	480241	456729	529004	583433	630756
2007	515919	478242	602715	535067	445299	507432	546088	549050	433564	567837	524929	577503	590864	392623	395968	651289	603364	557888	447772	458045	593098	543766	526186	620860	540164	493835	414224	500428	396708	448088	458078	509991	482216	465862	448552	524075	685711	458199	452239	518873	470073	548418	711655	447160	495224	476475	497370	520416	623644
2008	520629	490899	638594	587051	374917	505974	592338	541509	465627	597444	458043	587438	596480	488039	399441	603295	582423	542757	455928	465415	594710	549175	559233	548750	547062	465078	424637	469916	361973	470692	436493	503081	461701	476426	478946	516143	665305	440163	443947	530653	462320	520462	679279	480361	486675	487298	518906	462021	629039
2009	596728	459086	623117	581092	439220	508261	547317	577189	449415	630361	522486	594477	601309	509558	386771	657639	644428	603482	439193	476739	589477	548022	546794	588691	548030	490124	437832	483768	397740	465229	414620	580442	469762	500412	450047	544284	695598	449965	432414	531241	463449	550966	708863	476388	499398	508122	533529	576234	536900
2010	587270	469320	595202	539660	435976	519986	596352	529139	461384	628472	485618	564112	552945	507577	401092	530403	556742	593109	306401	467237	580392	515030	560823	602380	539379	458728	366635	442774	404742	434121	403698	519245	484917	514419	461779	489348	671936	423976	444778	566395	452140	521408	706192	463142	453658	483303	522784	533136	328861
2011	563527	500891	601715	570521	330607	544691	582280	565237	436283	642432	480788	581463	570784	499503	409393	658594	618534	571500	441894	499488	590560	506107	612678	608750	543932	470574	445758	506860	419534	451753	434809	485077	482244	508004	466029	543127	664961	449756	456351	585374	461193	523397	688292	452484	522120	518936	521077	568393	512944
2012	614072	468689	623797	528824	542382	491676	571609	581086	489389	655833	525165	573630	623713	509928	391673	667334	620344	602347	435857	550761	543148	526120	640189	623111	606328	419312	389701	483275	380441	438305	446532	501019	460107	487021	474003	479731	654075	443688	469995	570420	463900	528098	653293	479999	518389	513450	443777	595277	609476
2013	594268	511444	611736	607164	516429	526361	566147	593233	486344	655068	503410	623051	619397	573813	358767	645647	628755	599620	467299	523214	596240	521825	594132	642040	564326	470629	429016	483415	451373	466684	549429	497853	471237	465701	494609	526222	697672	472144	501099	583215	509484	548297	660735	490246	504668	479553	517913	581147	630190
2014	611445	522403	635259	591776	435265	468976	556867	625392	480132	737471	511931	635860	622532	608802	356681	649995	654609	612799	447096	507382	590415	495817	560963	632110	560487	447316	416119	496069	84696	513045	467808	612653	493488	571290	470635	538000	649037	417359	434002	600632	519066	510582	702699	474778	521264	507863	612068	602693	623571
2015	601661	515489	621138	576440	481606	465626	498275	591861	429581	719970	520895	650858	589380	632520	385597	648959	646353	605771	383067	471100	567576	519097	440405	653309	519789	456299	452299	491989	384077	425427	413774	559092	468782	511087	484100	539090	678635	386410	440142	567221	488964	463544	702160	475952	500001	513046	728006	587754	659389
2016	594859	494048	626603	579939	455986	500577	561829	572750	482177	693344	547309	667145	554530	646746	372131	640411	611337	586290	340736	469022	710995	521725	583506	634871	550031	487155	569219	532329	339404	462237	415849	512148	405300	544049	449331	487976	694225	419394	431130	532246	497918	519855	655876	484930	525021	538810	694262	622530	639919
平均	564767	469298	605759	562342	473735	460653	578830	554306	493182	628917	512283	590612	604377	526758	394861	639525	600651	560425	449183	490665	624799	559838	551489	609827	550231	458115	412367	495698	366037	442855	427955	502135	438679	505146	458480	507032	694854	447252	431983	569514	472180	497310	626138	484585	492700	522651	525715	534180	587977
1961-1970AVE	588180	491772	612688	613512	532694	449493	635284	547762	530419	614924	521316	622610	624123	575392	416099	656524	571264	571218	482384	536305	641645	612205	573140	615695	567881	461468	417859	512656	402130	463356	450492	548956	453588	554181	501977	548353	702693	508875	447135	589595	472344	468390	630742	483251	537061	578571	557207	499088	648587
2011-2016ave	596639	502161	620041	575777	460379	499651	556168	588260	467318	684020	514916	622001	596723	578552	379040	651823	629989	596388	419325	503494	599822	515115	571979	632365	557482	458548	450352	498990	343254	459575	454700	527974	463526	514525	473118	519024	673101	431458	455453	573185	490088	515629	677176	476398	515244	511943	586184	592966	612582
年份/站点	Total radiation	Diffuse radiation	Diffuse radiation fraction
1961	5506.63	2390.6	0.425168
1962	5555.24	2394.09	0.421728
1963	5639.23	2422.68	0.416663
1964	5444.91	2466.25	0.448187
1965	5645.24	2481.28	0.428797
1966	5543.72	2407.04	0.426059
1967	5279.46	2219.49	0.419703
1968	5201.35	2268.04	0.439787
1969	5227.88	2273.76	0.450756
1970	5298.95	2443.88	0.45455
1971	5460.31	2353.41	0.421652
1972	5403.88	2467.39	0.448134
1973	5250.72	2407.03	0.461608
1974	5356.07	2386.14	0.437287
1975	5228.24	2355.3	0.448746
1976	5123.39	2400.18	0.457053
1977	5179.34	2408.01	0.451241
1978	5267.15	2384.36	0.436708
1979	5135.1	2375.26	0.454532
1980	5086.06	2432.9	0.461101
1981	5054.94	2356.56	0.459201
1982	5048.31	2545.26	0.495535
1983	5011.29	2529.08	0.494675
1984	5052.14	2393.26	0.468729
1985	4990.81	2422.64	0.475991
1986	5131.14	2378.83	0.45224
1987	5022.26	2357.39	0.467435
1988	4938.66	2310.95	0.471777
1989	4893.17	2222.07	0.479855
1990	4943.86	2242.32	0.471623
1991	4977.27	2296.26	0.484442
1992	5077.51	2517.82	0.493013
1993	5218	2368.74	0.448557
1994	5276.86	2281.79	0.439232
1995	5202.51	2247.59	0.448078
1996	5079.33	2380.54	0.477223
1997	5267.97	2320.95	0.453344
1998	5127.55	2323.3	0.464791
1999	5178.21	2326.47	0.458261
2000	5226.86	2354.62	0.457724
2001	5233.55	2344.81	0.454601
2002	5217.29	2374.18	0.465513
2003	5157.99	2396.17	0.482986
2004	5196.21	2328.25	0.448976
2005	5179.65	2422.17	0.480175
2006	5198.77	2444.52	0.482671
2007	5172.66	2381.9	0.471981
2008	5147.89	2514.23	0.497046
2009	5289.13	2486.26	0.479176
2010	5044.3	2441.44	0.49441
2011	5255.04	2494.73	0.476061
2012	5290.27	2521.05	0.487527
2013	5418.38	2507.87	0.471061
2014	5394.87	2577.04	0.479233
2015	5321.34	2423.63	0.458104
2016	5370.05	2286.94	0.452931
	136.578		0.416663
	2.48025		0.497046
			0.027763
			6.52989
年份/站点	Diffuse radiation fraction	Sunshine hour	AOD(550nm)
1961	0.425168	5.8
1962	0.421728	6.18
1963	0.416663	6.37
1964	0.448187	5.72
1965	0.428797	6.25
1966	0.426059	6.18
1967	0.419703	6.19
1968	0.439787	6.14
1969	0.450756	6.15
1970	0.45455	5.91
1971	0.421652	6.27
1972	0.448134	5.99
1973	0.461608	5.94
1974	0.437287	5.95
1975	0.448746	5.83
1976	0.457053	5.85
1977	0.451241	6.03
1978	0.436708	6.33
1979	0.454532	6.16
1980	0.461101	6.02
1981	0.459201	5.93
1982	0.495535	5.72
1983	0.494675	5.85
1984	0.468729	5.68
1985	0.475991	5.64
1986	0.45224	6.09
1987	0.467435	5.95
1988	0.471777	5.8
1989	0.479855	5.55
1990	0.471623	5.71
1991	0.484442	5.64
1992	0.493013	5.77
1993	0.448557	5.61
1994	0.439232	5.67
1995	0.448078	5.84
1996	0.477223	5.59
1997	0.453344	5.8
1998	0.464791	5.65
1999	0.458261	5.74
2000	0.457724	5.64
2001	0.454601	5.75
2002	0.465513	5.69
2003	0.482986	5.54
2004	0.448976	5.89
2005	0.480175	5.61	0.691699
2006	0.482671	5.57	0.637586
2007	0.471981	5.57	0.545911
2008	0.497046	5.59	0.599657
2009	0.479176	5.65	0.43218
2010	0.49441	5.52	0.400657
2011	0.476061	5.61	0.439514
2012	0.487527	5.4	0.427815
2013	0.471061	5.84	0.414188
2014	0.479233	5.49	0.534225
2015	0.458104	5.37	0.48959
2016	0.452931	5.48	0.473311
[truncated: 80 more columns]

## Sheet: Diffuse radiation
年份/站点	52818	51709	50953	57083	54342	54511	51463	56778	55591	57494	59287	平均
1961	270839	292129	199793	234906	206955	246681	194464	243622	273198	214090	252981	239060
1962	255705	297044	216558	232757	204239	240068	198869	253978	269429	218176	246672	239409
1963	258788	267439	219179	233253	232695	253174	192516	248367	272206	231110	256219	242268
1964	267288	270918	209023	228943	230719	250099	219748	261220	280916	231725	262272	246625
1965	280749	277417	213454	232417	180550	249728	210237	254144	284256	301306	245154	248128
1966	286031	281349	199292	235529	194177	270200	163654	217675	269346	281194	249299	240704
1967	272563	249325	191567	186155	224148	264782	165010	115744	243112	282495	246537	221949
1968	273624	288785	187498	197763	265743	262700	173495		58718	282765	276951	226804
1969	232819	289549	179283	187183	236893	241045	216185	156716		292298	241793	227376
1970	281659	280866	209906	201034	248971	236740	212509	241981		283887	246322	244388
1971	292251	283717	208759	180340	226466	244444	204401	240085	217295	249916	241081	235341
1972	294899	278508	205631	262397	224338	257967	216149	230429	205248	284529	254037	246739
1973	282846	281704	182364	283691	225069	261598	194656	268781	212756	209316	244957	240703
1974	288186	277523	190106	259141	236561	257458	201857	201284	212829	254697	245110	238614
1975	284995	283712	205093	263547	202718	263229	189916	198752	234131	213638	251098	235530
1976	284060	283010	231177	251506	203548	256241	193859	193082	229716	227512	286492	240018
1977	278025	285894	222504	265762	199078	224475	192378	244123	240611	236013	259951	240801
1978	274600	302197	181180	295939	196332	248248	179847	239239	229298	244590	231325	238436
1979	286801	285287	194258	267921	225107	249851	189513	250567	206840	239198	217444	237526
1980	273688	289936	191064	273931	226403	251056	220247	247803	256948	201663	243454	243290
1981	261382	264015	189741	260534	209884	239677	210368	228300	234689	223105	270518	235656
1982	278226	282171	200926	264575	209437	236234	225501	295728	281705	238691	286591	254526
1983	282859	282973	218930	258182	225990	264985	232650	259191	272512	228989	254732	252908
1984	286042	280923	193396	259377	220485	252803	207178	239848	254523	197209	240797	239326
1985	285243	300162	180277	287109	225909	232424	204227	241131	228224	250426	229771	242264
1986	279366	284153	188218	275165	215386	235540	208911	253017	204212	233736	239013	237883
1987	275223	260751	190044	277844	203923	244314	182723	250262	224320	232220	251501	235739
1988	274856	247512	205288	275996	212650	231872	179546	241930	205462	245771	221158	231095
1989	278482	210081	197936	259912	185504	231064	197199	258814	218569	176003	230714	222207
1990	256600	215810	185394	251321	222216	222088	191838	252303	223476	210118	235389	224232
1991	276478	250754	182536	256381	225514	215254	198584	252130	230622	198241	239390	229626
1992	292969	253802	228057	271658	265957	233136	220471	267243	228346	255988	251970	251782
1993	246774	241455	218018	277470	233523	230572	195746	249414	229381	236530	246732	236874
1994	229802	259712	205270	271992	213411	226337	187387	261811	206333	211899	236017	228179
1995	241664	250592	196429	265606	194176	211885	195239	260562	236051	225039	195109	224759
1996	256347	240087	205937	258010	226555	225196	221336	259687	219344	238910	267187	238054
1997	214093	258698	217231	255128	220643	219841	173677	233993	225585	261159	273000	232095
1998	238453	221297	226528	265608	237859	241888	166988	238340	216658	253319	248690	232330
1999	227001	263509	189610	273451	230356	232023	191920	260484	194451	237093	259220	232647
2000	235909	257143	200134	263333	227559	239944	184875	252170	218926	248883	261202	235462
2001	231743	252078	197654	280876	223125	244358	197374	233536	206512	251357	260680	234481
2002	233681	246926	197403	276510	246063	230549	199012	245201	231799	237987	266471	237418
2003	233824	245006	225089	260163	254028	240339	186209	257928	217647	245620	269930	239617
2004	212906	248594	195970	261557	218784	234237	193592	260442	210114	255563	269316	232825
2005	210296	244712	228322	301356	260671	255211	178262	261498	215013	251636	257414	242217
2006	248518	235089	195759	292192	248179	243035	171253	276971	231483	283913	262585	244452
2007	241966	236909	189730	293478	243977	234457	163495	257525	202267	285570	270713	238190
2008	242655	262278	214380	299330	254694	256673	189434	259549	244226	269521	272915	251423
2009	256741	264563	205473	281939	248019	243993	216140	263536	214211	259067	281202	248626
2010	231000	274242	204707	301471	232747	252252	211538	235752	229007	257334	255537	244144
2011	237036	240240	214757	295566	248336	260130	213081	224921	231486	273553	305099	249473
2012	254228	261398	219882	306696	244490	239732	191710	263839	232359	262914	295909	252105
2013	223397	264650	247817	305498	266733	225110	174016	274261	246634	247029	283516	250787
2014	243244	256131	242722	304042	257161	253297	173769	258322	275180	288175	282696	257704
2015	244183	267922	217305	297216	185624	238414	169931	217943	225041	289499	312911	242363
2016	254993	286156	203021	291595	163419	246244	127358	130750	238189	277818	296087	228694
	259618	265336	204600	263433	224887	242766	193965	241562	229656	246786	256801
1961-1970AVE
2011-2016ave

## Sheet: Diffuse radiation fraction
年份/站点	50953	51463	51709	52818	54342	54511	55591	56778	57083	57494	59287			52889	56294	51076	50468	50873	51431	51644	51777	51828	52203	52418	52681	52866	53068	53487	53545	53614	53772	53963	54161	54765	54527	54823	55299	56029	56137	56385	56739	56691	56959	57036	57432	57461	57816	57957	57993
1961	0.417882	0.342259	0.458776	0.374962	0.41051	0.424704	0.335808	0.452864	0.45742	0.45219	0.549474	0.425168		0.456273	0.663784	0.382803	0.390192	0.415716	0.332076	0.497682	0.429616	0.555815	0.312434	0.378099	0.375663	0.413403	0.261686	0.360159	0.351332	0.394642	0.396093	0.429633	0.395479	0.382121	0.400768	0.395441	0.465432	0.438418	0.407753	0.641305	0.420678	0.502462	0.438656	0.528917	0.498281	0.516287	0.627365	0.535143	0.496473
1962	0.456471	0.358294	0.506249	0.35556	0.403364	0.385758	0.324585	0.453555	0.440069	0.467151	0.487954	0.421728		0.462582	0.657627	0.326685	0.40092	0.455272	0.359316	0.507778	0.441667	0.559409	0.314295	0.361682	0.337097	0.391041	0.255873	0.327549	0.316003	0.352356	0.341553	0.404866	0.397448	0.36351	0.372304	0.345859	0.476341	0.471714	0.435256	0.603693	0.396543	0.5442	0.448125	0.52257	0.536855	0.500818	0.650408	0.488204	0.452678
1963	0.448991	0.332888	0.414583	0.359831	0.426305	0.425101	0.327155	0.41818	0.472431	0.483559	0.47427	0.416663		0.45052	0.667444	0.356608	0.422742	0.409567	0.339377	0.496215	0.445167	0.541999	0.335261	0.40001	0.37875	0.3781	0.312874	0.328094	0.346317	0.386774	0.357886	0.430568	0.364624	0.418364	0.400531	0.380357	0.480012	0.42393	0.417767	0.5766	0.409939	0.475748	0.446159	0.499155	0.550713	0.522066	0.57183	0.534468	0.42192
1964	0.436928	0.393958	0.450037	0.380135	0.453726	0.48881	0.328863	0.464603	0.508709	0.49636	0.527925	0.448187		0.490052	0.690731	0.40297	0.424277	0.452559	0.386685	0.51532	0.474022	0.543082	0.343869	0.451442	0.413797	0.416395	0.381824	0.388187	0.380823	0.410198	0.41509	0.466351	0.418417	0.436827	0.457584	0.426287	0.443709	0.429891	0.417563	0.588005	0.502605	0.521344	0.456252	0.549168	0.564537	0.559202	0.638086	0.562176	0.511172
1965	0.45875	0.374687	0.464407	0.390855	0.332924	0.414854	0.330171	0.460589	0.436807	0.537791	0.514933	0.428797		0.481867	0.706848	0.380204	0.440974	0.450085	0.372837	0.495283	0.481539	0.560532	0.3514	0.368299	0.439243	0.399818	0.321893	0.336415	0.330135	0.373246	0.347362	0.410214	0.410124	0.36588	0.413724	0.363648	0.461207	0.464594	0.465184	0.568814	0.473352	0.523788	0.461476	0.508809	0.598232	0.529959	0.64257	0.569528	0.51219
1966	0.435468	0.309593	0.484369	0.408355	0.395528	0.47859	0.315432	0.388995	0.461856	0.487711	0.52075	0.426059		0.517967	0.676692	0.342115	0.393844	0.443302	0.367093	0.504851	0.527707	0.602989	0.375288	0.428146	0.469833	0.432422	0.337791	0.406598	0.397507	0.411008	0.447597	0.452112	0.418976	0.308792	0.486617	0.41751	0.418562	0.419131	0.398064	0.5422	0.463167	0.486266	0.466354	0.55406	0.5454	0.49405	0.578748	0.556631	0.493298
1967	0.408362	0.305942	0.500805	0.398588	0.395679	0.452344	0.320733	0.399544	0.405787	0.487238	0.541713	0.419703		0.488867	0.666485	0.311946	0.397655	0.400864	0.380055	0.495123	0.496265	0.584031	0.350916	0.377517	0.451423	0.403615	0.344539	0.36997	0.368205	0.430639	0.41528	0.423558	0.34337	0.350781	0.465531	0.401165	0.454191	0.477983	0.388624	0.579018	0.473501	0.494593	0.480402	0.526351	0.63972	0.503546	0.57627	0.564987	0.510796
1968	0.416627	0.330268	0.489031	0.397196	0.457572	0.428486	0.330058		0.429295	0.493114	0.626218	0.439787		0.486356	0.689477	0.320266	0.383749	0.431125	0.418877	0.51711	0.484512	0.581793	0.39385	0.352208	0.411052	0.40328	0.312436	0.360696	0.350665		0.397987	0.433715	0.394406	0.343323	0.430083	0.36334	0.494304	0.461658	0.415943	0.569551	0.508346	0.536969	0.49515	0.535958	0.572845	0.522793	0.565457	0.670568	0.519045
1969	0.389272	0.371205	0.496876	0.371531	0.421024	0.439588		0.53828	0.416828	0.520074	0.542885	0.450756		0.48128	0.661778	0.368433	0.411095	0.407204	0.353718	0.535954	0.510355	0.563351	0.389539	0.40427	0.423279	0.391182	0.343679	0.386345	0.328333		0.409461	0.409227	0.413143	0.374399	0.413432	0.382397		0.481582		0.527239	0.470399	0.499235	0.469895	0.534253	0.545729	0.544146	0.611005	0.543329	0.495413
1970	0.417439	0.368958	0.48758	0.378053	0.442517	0.421233		0.443596	0.461356	0.541034	0.583732	0.45455		0.48183	0.652122	0.34021	0.397555	0.401891	0.335782	0.515968	0.499744	0.544354	0.367233	0.42686	0.399307	0.408918	0.35348	0.33636	0.3612		0.431256	0.42792	0.384203	0.399017	0.41387	0.434645		0.465074	0.394597	0.530398	0.464419	0.510348	0.477554	0.53949	0.51811	0.523114	0.683286	0.542016	0.517441
1971	0.422888	0.375396	0.477614	0.400458	0.420103	0.418069	0.27063	0.471795	0.394319	0.472071	0.514834	0.421652		0.508078	0.675095	0.329846	0.36849	0.405228	0.329182	0.513363	0.510064	0.551175	0.3769	0.420314	0.434393	0.431591	0.347068	0.370785	0.420341		0.42539	0.439737	0.457662	0.377109	0.379996	0.376513		0.447934	0.347882	0.527584	0.483663	0.496231	0.433042	0.520221	0.488929	0.507579	0.595808	0.510956	0.46787
1972	0.420152	0.393786	0.468742	0.416741	0.443583	0.433197	0.256816	0.451263	0.531083	0.558807	0.555301	0.448134		0.534435	0.652233	0.358868	0.418636	0.432021	0.360077	0.520723	0.542806	0.533477	0.386319	0.437509	0.427041	0.432206	0.356761	0.374466	0.416112		0.397571	0.455308	0.450395	0.396756	0.434477	0.391013	0.364802	0.387	0.372014	0.524438	0.454869	0.483508	0.428663	0.538032	0.545968	0.544151	0.566409	0.556231	0.514171
1973	0.38268	0.367241	0.463286	0.387402	0.457607	0.462842	0.272201	0.541154	0.584893	0.557311	0.60107	0.461608		0.536842	0.628437	0.336535	0.386902	0.407433	0.353304	0.497308	0.491776	0.534975	0.364308	0.394802	0.455616	0.424629	0.352538	0.410332	0.442925	0.434806	0.427999	0.475382	0.478425	0.405973	0.443781	0.415173	0.393129	0.359704	0.379535	0.507504	0.479607	0.47987	0.484691	0.533449	0.513959	0.593078	0.575708	0.597602	0.534081
1974	0.400055	0.368052	0.475989	0.402411	0.458969	0.445527	0.271375	0.426057	0.487673	0.513851	0.560203	0.437287		0.529398	0.672136	0.32252	0.394277	0.425709	0.354556	0.51068	0.483662	0.576042	0.370356	0.402022	0.454553	0.442548	0.349882	0.379497	0.399136	0.415553	0.406766	0.487577	0.414068	0.389308	0.40933	0.386666	0.409433		0.416946	0.54606	0.469423	0.531724	0.469134	0.543475	0.609262	0.57716	0.635656	0.559563	0.481954
1975	0.422622	0.382941	0.490405	0.407605	0.422319	0.446719	0.300354	0.381465	0.546724	0.509483	0.625574	0.448746		0.553397	0.693023	0.360003	0.363578	0.383627	0.36597	0.51639	0.512843	0.555374	0.374106	0.429573	0.484105	0.466183	0.362023	0.401037	0.432064	0.457886	0.449796	0.49666	0.402105	0.412333	0.415899	0.413613	0.369993		0.431729	0.578891	0.46176	0.542625	0.480407	0.577522	0.586923	0.595631	0.606806	0.582443	0.519932
1976	0.451667	0.368279	0.481146	0.392825	0.455681	0.474537	0.301652	0.409202	0.521373	0.500838	0.670379	0.457053		0.549126	0.683346	0.362118	0.371738	0.349072	0.369446	0.505428	0.54931	0.567882	0.330352	0.407585	0.481375	0.444707	0.376891	0.419409	0.379171	0.441115	0.467819	0.499029	0.438725	0.429687	0.460748	0.405305	0.406824		0.413472	0.522168	0.455354	0.520284	0.492153	0.562913	0.628546	0.610142	0.639736	0.557776	0.482389
1977	0.453358	0.381454	0.488794	0.39482	0.422341	0.417663	0.329241	0.483174	0.502916	0.533548	0.556341	0.451241		0.541399	0.68873	0.325042	0.353116	0.344796	0.343701	0.526155	0.536779	0.575088	0.329909	0.415912	0.487224	0.433639	0.333431	0.420875	0.37491	0.43151	0.471308	0.500095	0.445279	0.404116	0.473388	0.412857	0.441669		0.424694	0.590367	0.473408	0.522642	0.460764	0.476895	0.595925	0.600653	0.601504	0.576968	0.541827
1978	0.424822	0.345865	0.507072	0.367234	0.393641	0.452083	0.309311	0.44669	0.505179	0.482089	0.569807	0.436708		0.522927	0.67309	0.333878	0.366213	0.389521	0.328103	0.531531	0.547928	0.575595	0.332356	0.400486	0.471381	0.431459	0.323583	0.402701	0.352532	0.419689	0.440867	0.455044	0.430404	0.418169	0.431436	0.439743	0.406308	0.339284	0.403225	0.536861	0.410361	0.447525	0.419922	0.481192	0.553113	0.521824	0.528172	0.545911	0.510961
1979	0.448908	0.399533	0.484714	0.396697	0.454122	0.477767	0.281924	0.485019	0.494157	0.519102	0.557908	0.454532		0.537415	0.718071	0.358816	0.355964	0.412543	0.337294	0.475902	0.525741	0.565158	0.390441	0.407385	0.491241	0.455143	0.357064	0.416297	0.370557	0.425689	0.479144	0.449161	0.421663	0.452117	0.471309	0.474738	0.420633	0.407865	0.386493	0.535465	0.448602	0.480129	0.421936	0.496978	0.568156	0.584295	0.628822	0.600806	0.518362
1980	0.404731	0.419636	0.490347	0.381851	0.476886	0.472887	0.352269	0.476576	0.52202	0.512622	0.562288	0.461101		0.518248	0.735551	0.322739	0.412413	0.495233	0.335591	0.466707	0.49853	0.563674	0.365658	0.400531	0.437406	0.420825	0.349223	0.419282	0.338308	0.403784	0.455712	0.49294	0.441903	0.413297	0.452678	0.474043	0.45208	0.412363	0.418334	0.522173	0.472546	0.513616	0.436721	0.532392	0.613962	0.640845	0.685167	0.580346	0.537101
1981	0.41379	0.411632	0.450128	0.388464	0.448299	0.447667	0.319698	0.471618	0.512501	0.543558	0.643856	0.459201		0.523345	0.763101	0.347378	0.449518	0.505018	0.34244	0.48211	0.54754	0.5542	0.383215	0.415784	0.440829	0.458624	0.331938	0.429111	0.329304	0.434732	0.465346	0.50262	0.41215	0.413414	0.425463	0.443532	0.410804	0.407218	0.38697	0.592285	0.465431	0.484987	0.492782	0.523928	0.594795	0.593705	0.663591	0.603496	0.574352
1982	0.401715	0.439446	0.480754	0.416389	0.458989	0.477911	0.404822	0.509491	0.547327	0.624042	0.689999	0.495535		0.535451	0.757198	0.371889	0.406193	0.411371	0.274665	0.489984	0.518636	0.560268	0.39152	0.411492	0.445739	0.478581	0.368527	0.430851	0.347036	0.448758	0.488	0.52092		0.446948	0.468438	0.510126	0.481594	0.448066	0.434136	0.619835	0.507674	0.571297	0.553159	0.6036	0.685438	0.66561	0.726123	0.644778	0.62946
1983	0.500401	0.447957	0.479025	0.435083	0.477074	0.490361	0.382174	0.480803	0.536516	0.578758	0.633271	0.494675		0.550314	0.748	0.420777	0.443345	0.481703	0.344087	0.514596	0.533598	0.565801	0.425907	0.441824	0.474469	0.469977	0.388014	0.472155	0.389994	0.492702	0.515197	0.548989	0.498166	0.460571	0.509959	0.506953	0.505405	0.444133	0.424271	0.645302	0.469769	0.571175	0.537334	0.608761	0.656549	0.607888	0.697571	0.619185	0.552421
1984	0.451134	0.422685	0.481466	0.414361	0.467039	0.472939	0.328322	0.408569	0.568358	0.562253	0.578888	0.468729		0.512723	0.703469	0.380141	0.439329	0.446316	0.386144	0.48479	0.503471	0.550357	0.377593	0.412573	0.440444	0.457568	0.363225	0.441385	0.374884	0.441185	0.482722	0.546351	0.484108	0.469007	0.503013	0.531746	0.397761	0.448519	0.412216	0.552685	0.434637	0.536993	0.526657	0.589416	0.620964	0.658909	0.656614	0.594371	0.578633
1985	0.417454	0.410257	0.538432	0.397386	0.490734	0.486656	0.324408	0.431406	0.570125	0.601865	0.567179	0.475991		0.517046	0.715789	0.338244	0.428119	0.477618	0.365875	0.487037	0.501594	0.591032	0.360837	0.413177	0.439734	0.431404	0.363424	0.437737	0.37021	0.430375	0.517462	0.527865	0.508423	0.463813	0.525016	0.534244	0.460265	0.455198	0.431284	0.559605	0.461184	0.523414	0.555568	0.581514	0.615686	0.639208	0.67291	0.567184	0.567042
1986	0.412518	0.397267	0.516522	0.399917	0.466677	0.452907	0.283595	0.445994	0.515449	0.538889	0.544908	0.45224		0.532518	0.711023	0.333374	0.405984	0.432289	0.366299	0.484291	0.500532	0.552712	0.352481	0.409191	0.419451	0.454454	0.325378	0.400201	0.335057	0.404528	0.443465	0.483575	0.465407	0.408064	0.410631	0.47581	0.433958	0.443585	0.401731	0.534581	0.425861	0.518285	0.538441	0.556224	0.658243	0.609106	0.689302	0.549188	0.530254
1987	0.434922	0.388832	0.470772	0.384831	0.437156	0.496497	0.320533	0.45706	0.547997	0.564446	0.638736	0.467435		0.497415	0.713716	0.347858	0.402971	0.464819	0.358222	0.494477	0.490981	0.506506	0.355274	0.409309	0.438557	0.432404	0.333691	0.420802	0.342075	0.399607	0.44827	0.522594	0.509103	0.431734	0.463414	0.514569	0.405094	0.453526	0.431899	0.506187	0.435296	0.490178	0.524238	0.554916	0.697011	0.591969	0.695512	0.592204	0.580228
1988	0.443828	0.385536	0.466535	0.390714	0.455923	0.480088	0.362309	0.493262	0.556239	0.555873	0.59924	0.471777		0.523254	0.774639	0.310523	0.42661	0.42914	0.344199	0.464374	0.475269	0.531306	0.343118	0.376421	0.465308	0.466382	0.328732	0.400597	0.352742	0.429549	0.507642	0.575153	0.473569	0.438149	0.466486	0.527509	0.35809	0.400222	0.386104	0.517955	0.492202	0.491318	0.551696	0.616108	0.686635	0.576338	0.639471	0.56794	0.530176
1989	0.429144	0.408018	0.451328	0.406721	0.456869	0.477719	0.370367	0.499263	0.575335	0.617422	0.586223	0.479855		0.502802	0.787874	0.324142	0.400628	0.409765	0.384973	0.479415	0.481993	0.517811	0.367408	0.384225	0.396046	0.49497	0.308485	0.40973	0.373579	0.452548	0.485502	0.562845	0.397438	0.418414	0.438166	0.523848	0.392959	0.447517	0.32998	0.591543	0.434089	0.516653	0.516018	0.606979	0.716372	0.646447	0.657101	0.543814	0.579044
1990	0.436926	0.390251	0.51261	0.356154	0.47744	0.475122	0.375094	0.495692	0.531013	0.557243	0.580312	0.471623		0.446959	0.679323	0.316414	0.416574	0.400435	0.354001	0.469761	0.4406	0.526503	0.360535	0.348679	0.327645	0.440241	0.339836	0.415205	0.330945	0.414516	0.480708	0.507944	0.3928	0.446379		0.512469	0.349105	0.41544	0.335467	0.486686	0.503685	0.462507	0.553103	0.570276	0.61272	0.557411	0.632758	0.571528	0.566034
1991	0.42319	0.37219	0.459347	0.390603	0.467379	0.446384	0.412172	0.523809	0.552469	0.6435	0.637824	0.484442		0.465051	0.768641	0.306657	0.414307	0.447192	0.370676		0.490376	0.527809	0.375859	0.387966	0.337273	0.463663	0.346508	0.395107	0.234662	0.430885	0.494256	0.551604	0.412673	0.472237		0.529786	0.3725	0.448734	0.459957	0.589917	0.457587		0.56005	0.600946		0.61109	0.662312	0.64056	0.614629
1992	0.443369	0.44063	0.490341	0.420798	0.536231	0.486845	0.358508	0.509589	0.547555	0.566701	0.622571	0.493013		0.570935	0.747964	0.476975			0.489324		0.622857	0.649887	0.509852	0.458044	0.369058					0.576554							0.433301	0.507515	0.467484				0.625727	0.682385			0.676813
1993	0.362139	0.392941	0.364487	0.355573	0.48665	0.468864	0.304029	0.454038	0.562006	0.565012	0.618391	0.448557		0.520137	0.723512
1994	0.430008	0.372159	0.401421	0.320859	0.445902	0.471257	0.280006	0.43775	0.531018	0.513676	0.627494	0.439232		0.494281	0.67871
1995	0.405361	0.371649	0.447767	0.335937	0.437834	0.434103	0.306633	0.455941	0.534367	0.607126	0.592138	0.448078		0.515515	0.720663
1996	0.427489	0.487151	0.435997	0.37135	0.502975	0.468138	0.281103	0.457937	0.604344	0.606055	0.606915	0.477223		0.485952	0.81345
1997	0.419053	0.367468	0.453923	0.301223	0.455252	0.433026	0.297484	0.43668	0.533659	0.601637	0.687375	0.453344		0.461639	0.780369
1998	0.458425	0.342438	0.421285	0.361047	0.496164	0.491025	0.291247	0.448598	0.587396	0.569268	0.645807	0.464791		0.496567	0.766555
1999	0.409997	0.378265	0.468597	0.331783	0.455899	0.464909	0.266915	0.498535	0.556357	0.587495	0.622114	0.458261		0.514236	0.831053
2000	0.426789	0.375128	0.433859	0.344356	0.454773	0.465937	0.30687	0.470779	0.568275	0.577091	0.611107	0.457724		0.491601	0.858366
2001	0.399906	0.387731	0.432835	0.342631	0.459367	0.497394	0.282105	0.446209	0.586793	0.550031	0.615604	0.454601		0.489857	0.713744
2002	0.435083	0.376361	0.428158	0.341336	0.508252	0.472127	0.311316	0.448649	0.58144	0.586445	0.631473	0.465513		0.487854	0.724189
2003	0.513397	0.367094	0.435018	0.352534	0.571007	0.523413	0.298105	0.450985	0.619231	0.596203	0.585857	0.482986		0.504266	0.793956
2004	0.40603	0.37444	0.487629	0.319253	0.432841	0.47282	0.280193	0.480566	0.527585	0.570775	0.586607	0.448976		0.494496
2005	0.513222	0.338802	0.444029	0.314865	0.544879	0.491231	0.283931	0.460326	0.64085	0.591361	0.658429	0.480175
2006	0.456728	0.324629	0.430484	0.360627	0.51678	0.532121	0.307294	0.46966	0.643382	0.621922	0.645753	0.482671
2007	0.403618	0.328719	0.456584	0.352869	0.49266	0.492066	0.271484	0.495221	0.656315	0.633044	0.609213	0.471981
2008	0.463705	0.365064	0.494255	0.364727	0.523335	0.526727	0.327528	0.527933	0.624862	0.631571	0.617796	0.497046
2009	0.443356	0.405114	0.498009	0.369094	0.496636	0.480186	0.276186	0.458598	0.591826	0.615632	0.636296	0.479176
2010	0.452751	0.404637	0.484189	0.343783	0.513045	0.521933	0.312649	0.469936	0.650926	0.633992	0.650673	0.49441
2011	0.465655	0.408924	0.410404	0.356466	0.47563	0.501276	0.313743	0.433693	0.653208	0.608427	0.609241	0.476061
2012	0.473986	0.431996	0.458255	0.386855	0.471634	0.466904	0.31447	0.449089	0.638951	0.619931	0.650721	0.487527
2013	0.486408	0.335995	0.453778	0.320203	0.528532	0.469416	0.337851	0.474651	0.623152	0.541922	0.609764	0.471061
2014	0.467613	0.283905	0.426436	0.375136	0.493341	0.498751	0.374345	0.433429	0.640388	0.670439	0.607778	0.479233
2015	0.444419	0.23342	0.472341	0.359815	0.371247	0.464703	0.306617	0.424375	0.624466	0.665823	0.671918	0.458104
2016	0.40774	0.18448	0.537639	0.367306	0.312129	0.457015	0.373511	0.467445	0.601314	0.616845	0.656818	0.452931
[truncated: 34 more columns]
